# Supplementary material for: Reassortment compatibility between PB1, PB2, and HA genes of the two influenza B virus lineages in mammalian cells
Source: Sci Rep. 2016 Jun 8;6:27480. doi: 10.1038/srep27480 (PMC4897687; doi:10.1038/srep27480)
Supplement: Supplementary Data S1 [file srep27480-s2.xls]

## Sheet: Data S1
>1_AY504600_2000.5
atgaatataaatccttattttctcttcatagatgtacccatacaggcagcaatttcaacaacattcccatacaccggtgttcccccttattcccatggaacgggaacaggccacacaatagacaccgtgatcagaacacatgagtactcgaacaaaggaaaacagtatgtttctgacatcacaggatgtacaatggtagatccaacaaatggaccattacccgaagacaatgagccaagtgcctatgcacaattagattgcgttttggaggctttggatagaatggatgaggaacatccaggtctgtttcaagcagcctcacagaatgccatggaggcactaatggtcacaactgtagacaaattaacccaggggagacagactttcgattggacagta…
>1_AY504608_2001.5
atgaatataaatccttattttctcttcatagatgtgcccatacaggcagcaatttcaacaacattcccatacactggtgttcctccttattcccatggaacgggaacaggctacacaatagacaccgtgatcagaacacatgagtactcaaacaagggaaaacagtacatttctgatgttacaggatgcacaatggtagatccaactaatgggccattacccgaagataatgagccaagtgcctatgcgcaattagattgcgttctggaggctttggatagaatggatgaagaacacccaggtctgtttcaagcagcctcacagaatgctatggaggcactaatggtcacaactgtagacaaattaacccaggggagacagacctttgattggacagta…
>1_AY582047_1991.5
atgaatataaatccttattttctcttcatagatgtgcccatacaggcagcaatttcaacaacattcccatacactggtgttcccccttattcccatggaacgggaacaggctacacaatagacaccgtgatcagaacacatgagtactcaaacaagggaaaacagtacatttctgatgttacaggatgcacaatggtagatccaacaaatgggccattacccgaagacaatgagccgagtgcctatgctcaattagattgcgttctggaggctttggatagaatggatgaagaacatccaggtctgtttcaagcagcctcacagaatgccatggaggcactaatggtcacaactgtagacaaattaacccaggggagacagacttttgattggacagta…
>1_AY582048_1993.5
atgaatataaatccttattttctcttcatagatgtgcccatacaggcagcaatttcaacaacattcccatacactggtgttcccccttattcccatggaacgggaacaggctacacaatagacaccgtgatcagaacacatgagtactcaaacaagggaaaacagtacatttctgatgttacaggatgtacaatggtagatccaacaaatgggccattacccgaagataatgagccgagtgcctatgcgcaattagattgcgttctggaggctttggatagaatggatgaagaacatccaggtctgtttcaagcagcctcacagaatgctatggaggcactaatggtcacaactgtagacaaattaacccaggggagacagacttttgattggacagta…
>1_AY582050_1994.5
atgaatataaatccttattttctcttcatagatgtgcccatacaggcagcaatttcaacaacattcccatacactggtgttcccccttattcccatggaacgggaacaggctacacaatagacaccgtgatcagaacacatgagtactcaaacaagggaaaacagtacatttctgatgttacaggatgcacaatggtagatccaacaaatgggccattacccgaagataatgagccgagtgcctatgcgcaattagattgcgttctggaggctttggatagaatggatgaagaacatccaggtctatttcaagcagcctcacagaatgccatggaggcactaatggtcacaactgtagacaaattgacccagggaagacagacttttgattggacagta…
>1_AY582051_1996.5
atgaatataaatccttattttctcttcatagatgtgcccatacaggcagcaatttcaacaacattcccatacactggtgttcccccttattcccatggaacgggaacaggctacacaatagacaccgtgatcagaacacatgagtactcaaacaagggaaaacagtacatttctgatgttacaggatgcacaatggtagatccaacaaatgggccattacccgaagataatgagccgagtgcctatgcgcaattagattgcgttctggaggctttggatagaatggatgaagaacatccaggtctatttcaagcagcctcacagaatgccatggaggcactaatggtcacaactgtagacaaattgacccagggaagacagacttttgattggacagta…
>1_AY582052_1997.5
atgaatataaatccttattttctcttcatagatgtgcccatacaggcagcaatttcaacaacattcccatacactggtgttcccccttattcccatggaacgggaacaggctacacaatagacaccgtgatcagaacacatgaatactcaagcaagggaaaacagtacatttctgatgttacaggatgcacaatggtagatccaacaaatgggccattacccgaagataatgagccgagtgcctatgcgcaattagattgcgttttagaggctttggatagaatggatgaagaacacccaggtctgtttcaagcagcctcacagaatgctatggaggccctaatggtcacaactgtagacaaattaacccaggggagacagacttttgattggacagta…
>1_AY582053_1998.5
atgaatataaatccttattttctcttcatagatgtgcccatacaggcagcaatttcaacaacattcccatacactggtgttcccccttattcccatggaacgggaacaggctacacaatagacaccgtgatcagaacacatgagtactcaaacaagggaaaacagtacatttctgatgttacaggatgcacaatggtagatccaacaaatgggccattacccgaagataatgagccgagtgcctatgcgcaattagattgcgttttagaggctttgaatagaatggatgaagaacacccaggtctgtttcaagcagcttcacagaatgctatggaggccctaatggtcacaactgtagacaaattaacccaggggagacagacttttgattggacagta…
>1_AY582054_2001.5
atgaatataaatccttattttctcttcatagatgtacccatacaggcagcaatttcaacaacattcccatacaccggtgttcccccttattcccatggaacgggaacaggccacacaatagacaccgtgatcagaacacatgagtactcaaacaaaggaaaacagtatgtttctgacatcacaggatgtacaatggtagatccaacaaatggaccattacccgaagacaatgagccaagtgcctatgcacaattagattgcgttttggaggctttggatagaatggatgaggaacatccaggtctgtttcaagcagcctcacagaatgccatggaggcactaatggtcacaactgtagacaaattaacccaggggagacagactttcgattggacagta…
>1_AY582055_2001.5
atgaatataaatccttattttctcttcatagatgtacccatacaggcagcaatttcaacaacattcccatacaccggtgttcccccttattcccatggaacgggaacaggccacacaatagacaccgtgatcagaacacatgagtactcgaacaaaggaaaacagtatgtttctgacatcacaggatgtacaatggtagatccaacaaatggaccattacccgaagacaatgagccaagtgcctatgcacaattagattgcgttctggaggctttggatagaatggatgaggaacatccaggtctgtttcaagcagcctcacagaatgccatggaggcactaatggtcacaactgtagacaaattaacccaggggagacagactttcgattggacagta…
>1_AY582056_2001.5
atgaatataaatccttattttctcttcatagatgtacccatacaggcagcaatttcaacaacattcccatacaccggtgttcccccttattcccatggaacgggaacaggccacacaatagacaccgtgatcagaacacatgagtactcgaacaaaggaaaacagtatgtttctgacatcacaggatgtacaatggtagatccaacaaatggaccattacccgaagacaatgagccaagtgcctatgcacaattagattgcgttctggaggctttggatagaatggatgaggaacatccaggtctgtttcaagcagcctcacagaatgccatggaggcactaatggtcacaactgtagacaaattaacccaggggagacagactttcgattggacagta…
>1_AY582057_2002.5
atgaatataaatccttattttctcttcatagatgtgcccatacaggcagcaatttcaacaacattcccatacactggtgttcccccttattcccatggaacgggaacaggctacacaatagacaccgtgatcagaacacatgagtactcaaacaaggggaaacagtacatttctgatgttacaggatgcacaatggtagatccaacaaatggaccattacccgaagataatgagccgagtgcctatgcgcaattagattgcgttttagaggctttggatagaatggatgaagaacacccaggtctgtttcaagcagcctcacagaatgctatggaggccctaatggtcacaactgtagacaaattaacccaggggagacagacttttgattggacagta…
>1_AY582058_2003.5
atgaatataaatccttattttctcttcatagatgtgcccatacaggcagcaatttcaacaacattcccatacactggtgttcccccttattcccatggaacaggaacaggctacacaatagacaccgtgatcagaacacatgagtactcaaacaaggggaaacagtacatttctgatgttacaggatgcacaatggtagatccaacaaatggaccattacccgaagataatgagccgagtgcctatgcgcaattagattgcgttttagaggctttggatagaatggatgaagaacacccaggtctgtttcaagcagcctcacagaatgctatggagaccctaatggtcacaactgtagacaaattaacccaggggagacagacttttgattggacagta…
>1_AY687393_1998.5
atgaatataaatccttattttctcttcatagatgtacccatacaggcagcaatttcaacaacattcccatacaccggtgttcccccttattcccatggaacgggaacaggccacacaatagacaccgtgatcagaacacatgagtactcgaacaagggaaaacaatatgtttctgacatcacaggatgtacaatggtagatccaacaaatggaccattacccgaagacaatgagccaagtgcctatgcacaattagattgcgttctggaggctttggatagaatggatgaggaacatccaggtctgtttcaagcagcctcacagaatgccatggaggcactaatggtcacaactgtagacaaattaacccaggggagacagacttttgattggacagta…
>1_CY017998_1998.42
atgaatataaatccttattttctcttcatagatgtacccatacaggcagcaatttcaacaacattcccatacaccggtgttcccccttattcccatggaacgggaacaggccacacaatagacaccgtgatcagaacacatgagtactcgaacaaaggaaaacagtatgtttctgacatcacaggatgtacaatggtagatccaacaaatggaccattacccgaagacaatgagccaagtgcctatgcacaattagattgcgttctggaggctttggatagaatggatgaggaacatccaggtctgtttcaagcagcctcacagaatgccatggaggcactaatggtcacaactgtagacaaattaacccaggggagacagacttttgattggacagta…
>1_CY018029_1997.08
atgaatataaatccttattttctcttcatagatgtacccatacaggcagcaatttcaacaacattcccatacaccggtgttcccccttattcccatggaacgggaacaggccacacaatagacaccgtgatcagaacacatgagtactcgaacaaaggaaaacagtatgtttctgacatcacaggatgtacaatggtagatccaacaaatggaccattacccgaagacaatgagccaagtgcctatgcacaattagattgcgttctggaggctttggatagaatggatgaggaacatccaggtctgtttcaagcagcctcacagaatgccatggaggcactaatggtcacaactgtagacaaattaacccaggggagacagacttttgattggacagta…
>1_CY018037_1997.17
atgaatataaatccttattttctcttcatagatgtacccatacaggcagcaatttcaacaacattcccatacaccggtgttcccccttattcccatggaacgggaacaggccacacaatagacaccgtgatcagaacacatgagtactcgaacaaaggaaaacagtatgtttctgacatcacaggatgtacaatggtagatccaacaaatggaccattacccgaagacaatgagccaagtgcctatgcacaattagattgcgttctggaggctttggatagaatggatgaggaacatccaggtctgtttcaagcagcctcacagaatgccatggaggcactaatggtcacaactgtagacaaattaacccaggggagacagacttttgattggacagta…
>1_CY018045_1997.25
atgaatataaatccttattttctcttcatagatgtacccatacaggcagcaatttcaacaacattcccatacaccggtgttcccccttattcccatggaacgggaacaggccacacaatagacaccgtgatcagaacacatgagtactcgaacaaaggaaaacagtatgtttctgacatcacaggatgtacaatggtagatccaacaaatggaccattacccgaagacaatgagccaagtgcctatgcacaattagattgcgttctggaggctttggatagaatggatgaggaacatccaggtctgtttcaagcagcctcacagaatgccatggaggcactaatggtcacaactgtagacaaattaacccaggggagacagacttttgattggacagta…
>1_CY018059_1999.17
atgaatataaatccttattttctcttcatagatgtacccatacaggcagcaatctcaacaacattcccatacaccggtgttcccccttattcccatggaacgggaacaggccacacaatagacaccgtgatcagaacacatgagtactcgaacaaaggaaaacagtatgtttctgacatcacaggatgtacaatggtagatccaacaaatggaccattacccgaagacaatgagccaagtgcctatgcacaattagattgcgttctggaggctttggatagaatggatgaggaacatccaggtctgtttcaagcagcctcacagaatgccatggaggcactaatggtcacaactgtagacaaattaacccaggggagacagacttttgattggacagta…
>1_CY018067_1999.99
atgaatataaatccttattttctcttcatagatgtacccatacaggcagcaatttcaacaacattcccatacaccggtgttcccccttattcccatggaacgggaacaggccacacaatagacaccgtgatcagaacacatgagtactcgaacaaaggaaaacagtatgtttctgacatcacaggatgtacaatggtagatccaacaaatggaccattacccgaagacaatgagccaagtgcctatgcacaattagattgcgttctggaggctttggatagaatggatgaggaacatccaggtctgtttcaagcagcctcacagaatgccatggaggcactaatggtcacaactgtagacaaattaacccaggggagacagacttttgattggacagta…
>1_CY018075_1999.17
atgaatataaatccttattttctcttcatagatgtacccatacaggcagcaatttcaacaacattcccatacaccggtgttcccccttattcccatggaacgggaacaggccacacaatagacaccgtgatcagaacacatgagtactcgaacaaaggaaaacagtatgtttctgacatcacaggatgtacaatggtagatccaacaaatggaccattacccgaagacaatgagccaagtgcctatgcacaattagattgcgttctggaggctttggatagaatggatgaggaacatccaggtctgtttcaagcagcctcacagaatgccatggaggcactaatggtcacaactgtagacaaattaacccaggggagacagacttttgattggacagta…
>1_CY018083_1999.17
atgaatataaatccttattttctcttcatagatgtacccatacaggcagcaatttcaacaacattcccatacaccggtgttcccccttattcccatggaacgggaacaggccacacaatagacaccgtgatcagaacacatgagtactcgaacaaaggaaaacagtatgtttctgacatcacaggatgtacaatggtagatccaataaatggaccattacccgaagacaatgagccaagtgcctatgcacaattagattgcgttctggaggctttggatagaatggatgaggaacatccaggtctgtttcaagcagcctcacagaatgccatggaagcactaatggtcacaactgtagacaaattaacccaggggagacagacttttgattggacagta…
>1_CY018091_1999.17
atgaatataaatccttattttctcttcatagatgtacccatacaggcagcaatttcaacaacattcccatacaccggtgttcccccttattcccatggaacgggaacaggccacacaatagacaccgtgatcagaacacatgagtactcgaacaaaggaaaacagtatgtttctgacatcacaggatgtacaatggtagatccaacaaatggaccattacccgaagacaatgagccaagtgcctatgcacaattagattgcgttctggaggctttggatagaatggatgaggaacatccaggtctgtttcaagcagcctcacagaatgccatggaggcactaatggtcacaactgtagacaaattaacccaggggagacagacttttgattggacagta…
>1_CY018099_1999.17
atgaatataaatccttattttctcttcatagatgtacccatacaggcagcaatttcaacaacattcccatacaccggtgttcccccttattcccatggaacgggaacaggccacacaatagacaccgtgatcagaacacatgagtactcgaacaaaggaaaacagtatgtttctgacatcacaggatgtacaatggtagatccaacaaatggaccattacccgaagacaatgagccaagtgcctatgcacaattagattgcgttctggaggctttggatagaatggatgaggaacatccaggtctgtttcaagcagcctcacagaatgccatggaggcactaatggtcacaactgtagacaaattaacccaggggagacagacttttgattggacagta…
>1_CY018107_2000.25
atgaatataaatccttattttctctttatagatgtacccatacaggcagcaatttcaacaacattcccatacaccggtgttcccccttattcccatggaacgggaacaggccacacaatagacaccgtgatcagaacacatgagtactcgaacaaaggaaaacagtatgtttctgacatcacaggatgtacaatggtagatccaacaaatggaccattacccgaagacaatgagccaagtgcctatgcacaattagattgcgttttggaggctttggatagaatggatgaggaacatccaggtctgtttcaagcagcctcacagaatgccatggaggcactaatggtcacaactgtagacaaattaacccaggggagacagactttcgattggacagta…
>1_CY018115_2000.25
atgaatataaatccttattttctcttcatagatgtacccatacaggcagcaatttcaacaacattcccatacaccggtgttcccccttattcccatggaacgggaacaggccacacaatagacaccgtgatcagaacacatgagtactcgaacaaaggaaaacagtatgtttctgacatcacaggatgtacaatggtagatccaacaaatggaccattacccgaagacaatgagccaagtgcctatgcacaattagattgcgttctggaggctttggatagaatggatgaggaacatccaggtctgtttcaagcagcctcacagaatgccatggaggcactaatggtcacaactgtagacaaattaacccaggggagacagactttcgattggacagta…
>1_CY018123_2000.33
atgaatataaatccttattttctcttcatagatgtacccatacaggcagcaatttcaacaacattcccatacaccggtgttcccccttattcccatggaacgggaacaggccacacaatagacaccgtgatcagaacacatgagtactcgaacaaaggaaaacagtatgtttctgacatcacaggatgtacaatggtagatccaacaaatggaccattacccgaagacaatgagccaagtgcctatgcacaattagattgcgttttggaggctttggatagaatggatgaggaacatccaggtctgtttcaagcagcctcacagaatgccatggaggcactaatggtcacaactgtagacaaattaacccaggggagacagactttcgattggacagta…
>1_CY018131_2001.5
atgaatataaatccttattttctcttcatagatgtacccatacaggcagcaatttcaacaacattcccatacaccggtgttcccccttattcccatggaacgggaacaggccacacaatagacaccgtgatcagaacacatgagtactcgaacaaaggaaaacagtatgtttctgacatcacaggatgtacaatggtagatccaacaaatggaccattacccgaagacaatgagccaagtgcctatgcacaattagattgcgttctggaggctttggatagaatggatgaggaacatccaggtctgtttcaagcagcctcacagaatgccatggaggcactaatggtcacaactgtagacaaattaacccaggggagacagactttcgattggacagta…
>1_CY018139_2001.5
atgaatataaatccttattttctcttcatagatgtacccatacaggcagcaatttcaacaacattcccatacaccggtgttcccccttattcccatggaacgggaacaggccacacaatagacaccgtgatcagaacacatgagtactcgaacaaaggaaaacagtatgtttctgacatcacaggatgtacaatggtagatccaacaaatggaccattacccgaagacaatgagccaagtgcctatgcacaattagattgcgttctggaggctttggatagaatggatgaggaacatccaggtctgtttcaagcagcctcacagaatgccatggaggcactaatggtcacaactgtagacaaattaacccaggggagacagactttcgattggacagta…
>1_CY018147_2001.5
atgaatataaatccttattttctcttcatagatgtacccatacaggcagcaatttcaacaacattcccatacaccggtgttcccccttattcccatggaacgggaacaggccacacaatagacaccgtgatcagaacacatgagtactcgaacaaaggaaaacagtatgtttctgacatcacaggatgtacaatggtagatccaacaaatggaccattacccgaagacaatgagccaagtgcctatgcacaattagattgcgttctggaggctttggatagaatggatgaggaacatccaggtctgtttcaagcagcctcacagaatgccatggaggcactaatggtcacaactgtagacaaattaacccaggggagacagactttcgattggacagta…
>1_CY018155_2002.25
atgaatataaatccttattttctcttcatagatgtacccatacaggcagcaatttcaacaacattcccatacaccggtgttcccccttattcccatggaacgggaacaggccacacaatagacaccgtgatcagaacacatgagtactcgaacaaaggaaaacagtatgtttctgacatcacaggatgtacaatggtagatccaacaaatggaccattacccgaagacaatgagccaagtgcctatgcacaattagattgtgttttggaggctttggatagaatggatgaggaacatccaggtctgtttcaagcagcctcacagaatgccatggaggcactaatggtcacaactgtagacaaattaacccaggggagacagactttcgattggacagta…
>1_CY018163_2002.25
atgaatataaatccttattttctcttcatagatgtgcccatacaggcagcaatttcaacaacattcccatacactggtgttcccccttattcccatggaacgggaacaggctacacaatagacaccgtgatcagaacacatgagtactcaaacaaggggaaacagtacatttctgatgttacaggatgcacaatggtagatccaacaaatggaccattacccgaagataatgagccgagtgcctatgcgcaattagattgcgttttagaggctttggatagaatggatgaagaacacccaggtctgtttcaagcagcctcacagaatgctatggaggccctaatggtcacaactgtagacaaattaacccaggggagacagacttttgattggacagta…
>1_CY018171_2002.17
atgaatataaatccttattttctcttcatagatgtgcccatacaggcagcaatttcaacaacattcccatacactggtgttcccccttattcccatggaacgggaacaggctacacaatagacaccgtgatcagaacacatgagtactcaaacaaggggaaacagtacatttctgatgttacaggatgcacaatggtagatccaacaaatggaccattacccgaagataatgagccgagtgcctatgcgcaattagattgcgttttagaggctttggatagaatggatgaagaacacccaggtctgtttcaagcagcctcacagaatgctatggaggccctaatggtcacaactgtagacaaattaacccaggggagacagacttttgattggacagta…
>1_CY018179_2002.25
atgaatataaatccttattttctcttcatagatgtgcccatacaggcagcaatttcaacaacattcccatacactggtgttcccccttattcccatggaacgggaacaggctacacaatagacaccgtgatcagaacacatgagtactcaaacaaggggaaacagtacatttctgatgttacaggatgcacaatggtagatccaacaaatggaccattacccgaagataatgagccgagtgcctatgcgcaattagattgcgttttagaggctttggatagaatggatgaagaacacccaggtctgtttcaagcagcctcacagaatgctatggaggccctaatggtcacaactgtagacaaattaacccaggggagacagacttttgattggacagta…
>1_CY018187_2002.25
atgaatataaatccttattttctcttcatagatgtgcccatacaggcagcaatttcaacaacattcccatacactggtgttcccccttattcccatggaacgggaacaggctacacaatagacaccgtgatcagaacacatgagtactcaaacaaggggaaacagtacatttctgatgttacaggatgcacaatggtagatccaacaaatggaccattacccgaagataatgagccgagtgcctatgcgcaattagattgcgttttagaggctttggatagaatggatgaagaacacccaggtctgtttcaagcagcctcacagaatgctatggaggccctaatggtcacaactgtagacaaattaacccaggggagacagacttttgattggacagta…
>1_CY018195_2002.25
atgaatataaatccttattttctcttcatagatgtgcccatacaggcagcaatttcaacaacattcccatacactggtgttcccccttattcccatggaacgggaacaggctacacaatagacaccgtgatcagaacacatgagtactcaaacaaggggaaacagtacatttctgatgttacaggatgcacaatggtagatccaacaaatggaccattacccgaagataatgagccgagtgcctatgcgcaattagattgcgttttagaggctttggatagaatggatgaagaacacccaggtctgtttcaagcagcctcacagaatgctatggaggccctaatggtcacaactgtagacaaattaacccaggggagacagacttttgattggacagta…
>1_CY018203_2003.5
atgaatataaatccttattttctcttcatagatgtgcccatacaggcagcaatttcaacaacattcccatacactggtgttcccccttattcccatggaacaggaacaggctacacaatagacaccgtgatcagaacacatgagtactcaaacaaggggaaacagtacatttctgatgttacaggatgcacaatggtagatccaacaaatggaccattacccgaagataatgagccgagtgcctatgcgcaattagattgcgttttagaggctttggatagaatggatgaagaacacccaggtctgtttcaagcagcctcacagaatgctatggaggccctaatggtcacaactgtagacaaattaacccaggggagacagacttttgattggacagta…
>1_CY018211_2003.5
atgaatataaatccttattttctcttcatagatgtgcccatacaggcagcaatttcaacaacattcccatacactggtgttcccccttattcccatggaacaggaacaggctacacaatagacaccgtgatcagaacacatgagtactcaaacaaggggaaacagtacatttctgatgttacaggatgcacaatggtagatccaacaaatggaccattacccgaagataatgagccgagtgcctatgcgcaattagattgcgttttagaggctttggatagaatggatgaagaacacccaggtctgtttcaagcagcctcacagaatgctatggaggccctaatggtcacaactgtagacaaattaacccaggggagacagacttttgattggacagta…
>1_CY018219_2003.5
atgaatataaatccttattttctcttcatagatgtgcccatacaggcagcaatttcaacaacattcccatacactggtgttcccccttattcccatggaacaggaacaggctacacaatagacaccgtgatcagaacacatgagtactcaaacaaggggaaacagtacatttctgatgttacaggatgcacaatggtagatccaacaaatggaccattacccgaagataatgagccgagtgcctatgcgcaattagattgcgttttagaggctttggatagaatggatgaagaacacccaggtctgtttcaagcagcctcacagaatgctatggaggccctaatggtcacaactgtagacaaattaacccaggggagacagacttttgattggacagta…
>1_CY018227_2003.5
atgaatataaatccttattttctcttcatagatgtgcccatacaggcagcaatttcaacaacattcccatacactggtgttcccccttattcccatggaacaggaacaggctacacaatagacaccgtgatcagaacacatgagtactcaaacaaggggaaacagtacatttctgatgttacaggatgcacaatggtagatccaacaaatggaccattacccgaagataatgagccgagtgcctatgcgcaattagattgcgttttagaggctttggatagaatggatgaagaacacccaggtctgtttcaagcagcctcacagaatgctatggaggccctaatggtcacaactgtagacaaattaacccaggggagacagacttttgattggacagta…
>1_CY018235_2003.5
atgaatataaatccttattttctcttcatagatgtgcccatacaggcagcaatttcaacaacattcccatacactggtgttcccccttattcccatggaacaggaacaggctacacaatagacaccgtgatcagaacacatgagtactcaaacaaggggaaacagtacatttctgatgttacaggatgcacaatggtagatccaacaaatggaccattacccgaagataatgagccgagtgcctatgcgcaattagattgcgttttagaggctttggatagaatggatgaagaacacccaggtctgtttcaagcagcctcacagaatgctatggaggccctaatggtcacaactgtagacaaattaacccaggggagacagacttttgattggacagta…
>1_CY018243_2003.5
atgaatataaatccttattttctcttcatagatgtgcccatacaggcagcaatttcaacaacattcccatacactggtgttcccccttattcccatggaacaggaacaggctacacaatagacaccgtgatcagaacacatgagtactcaaacaaggggaaacagtacatttctgatgttacaggatgcacaatggtagatccaacaaatggaccattacccgaagataatgagccgagtgcctatgcgcaattagattgcgttttagaggctttggatagaatggatgaagaacacccaggtctgtttcaagcagcctcacagaatgctatggaggccctaatggtcacaactgtagacaaattaacccaggggagacagacttttgattggacagta…
>1_CY018251_2003.5
atgaatataaatccttattttctcttcatagatgtgcccatacaggcagcaatttcaacaacattcccatacactggtgttcccccttattcccatggaacaggaacaggctacacaatagacaccgtgatcagaacacatgagtactcaaacaaggggaaacagtacatttctgatgttacaggatgcacaatggtagatccaacaaatggaccattacccgaagataatgagccgagtgcctatgcgcaattagattgcgttttagaggctttggatagaatggatgaagaacacccaggtctgtttcaagcagcctcacagaatgctatggaggccctaatggtcacaactgtagacaaattaacccaggggagacagacttttgattggacagta…
>1_CY018259_2003.5
atgaatataaatccttattttctcttcatagatgtgcccatacaggcagcaatttcaacaacattcccatacactggtgttcccccttattcccatggaacaggaacaggctacacaatagacaccgtgatcagaacacatgagtactcaaacaaggggaaacagtacatttctgatgttacaggatgcacaatggtagatccaacaaatggaccattacccgaagataatgagccgagtgcctatgcgcaattagattgcgttttagaggctttggatagaatggatgaagaacacccaggtctgtttcaagcagcctcacagaatgctatggaggccctaatggtcacaactgtagacaaattaacccaggggagacagacttttgattggacagta…
>1_CY018267_2003.08
atgaatataaatccttattttctcttcatagatgtgcccatacaggcagcaatttcaacaacattcccatacactggtgttcccccttattcccatggaacaggaacaggctacacaatagacaccgtgatcagaacacatgagtactcaaacaaggggaaacagtacatttctgatgttacaggatgcacaatggtagatccaacaaatggaccattacccgaagataatgagccgagtgcctatgcgcaattagattgcgttttagaggctttggatagaatggatgaagaacacccaggtctgtttcaagcagcctcacagaatgctatggaggccctaatggtcacaactgtagacaaattaacccaggggagacagacttttgattggacagta…
>1_CY018275_2003.08
atgaatataaatccttattttctcttcataaatgtgcccatacaggcagcaatttcaacaacattcccatacactggtgttcccccttattcccatggaacaggaacaggctacacaatagacaccgtgatcagaacacatgagtactcaaacaaggggaaacagtacatttctgatgttacaggatgcacaatggtagatccaacaaatggaccattacccgaagataatgagccgagtgcctatgcgcaattagattgcgttttagaggctttggatagaatggatgaagaacacccaggtctgtttcaagcagcctcacagaatgctatggaggccctaatggtcacaactgtagacaaattaacccaggggagacagacttttgattggacagta…
>1_CY018283_2003.08
atgaatataaatccttattttctcttcatagatgtgcccatacaggcagcaatttcaacaacattcccatacactggtgttcccccttattcccatggaacaggaacaggctacacaatagacaccgtgatcagaacacatgagtactcaaacaaggggaaacagtacatttctgatgttacaggatgcacaatggtagatccaacaaatggaccattacccgaagataatgagccgagtgcctatgcgcaattagattgcgttttagaggctttggatagaatggatgaagaacacccaggtctgtttcaagcagcctcacagaatgctatggaggccctaatggtcacaactgtagacaaattaacccaggggagacagacttttgattggacagta…
>1_CY018291_2003.08
atgaatataaatccttattttctcttcatagatgtgcccatacaggcagcaatttcaacaacattcccatacactggtgttcccccttattctcatggaacaggaacaggctacacaatagacaccgtgatcagaacacatgagtactcaaacaaggggaaacagtacatttctgatgttacaggatgcacaatggtagatccaacaaatggaccattacccgaagataatgagccgagtgcctatgcgcaattagattgcgttttagaggctttggatagaatggatgaagaacacccaggtctgtttcaagcagcctcacagaatgctatggaggccctaatggtcacaactgtagacaaattaacccaggggagacagacttttgattggacagta…
>1_CY018299_2003.08
atgaatataaatccttattttctcttcatagatgtgcccatacaggcagcaatttcaacaacattcccatacactggtgttcccccttattcccatggaacgggaacaggctacacaatagacaccgtgatcagaacacatgagtactcaaacaaggggaaacagtacatttctgatgttacaggatgcacaatggtagatccaacaaatggaccattacccgaagataatgagccgagtgcctatgcgcaattagattgcgttttagaggctttggatagaatggatgaagaacacccaggtctgtttcaagcagcctcacagaatgctatggaggccctaatggtcacaactgtagacaaattaacccaggggagacagacttttgattggacagta…
>1_CY018307_2004.99
atgaatataaatccttattttctcttcatagatgtacccatacaggcagcaatttcaacaacattcccatacaccggtgttcccccttactcccatggaacgggaacaggccacacaatagacaccgtgatcagaacacatgagtactcaaataagggaaaacaatatgtctctgacatcacaggatgtacaatggtagatccaacaaatggaccattacccgaagacaatgagccaagtgcctatgcacaattagattgcgttctggaggctttggatagaatggatgaggaacatccaggtctgtttcaagcagcctcacagaatgccatggaggcactaatggtcacaactgtagacaaattaacccaggggagacagacttttgattggacagta…
>1_CY018315_2005.08
atgaatataaatccttattttctcttcatagatgtacccatacaggcagcaatttcaacaacattcccatacaccggtgttcccccttactcccatggaacgggaacaggccacacaatagacaccgtgatcagaacacatgagtactcaaataagggaaaacaatatgtctctgacatcacaggatgtacaatggtagatccaacaaatggaccattacccgaagacaatgagccaagtgcctatgcacaattagattgcgttctggaggctttggatagaatggatgaggaacatccaggtctgtttcaagcagcctcacagaatgccatggaggcactaatggtcacaactgtagacaaattaacccaggggagacagacttttgattggacagta…
>1_CY018323_2005.08
atgaatataaatccttattttctcttcatagatgtacccatacaggcagcaatttcaacaacattcccatacaccggtgttcccccttactcccatggaacgggaacaggccacacaatagacaccgtgatcagaacacatgagtactcaaataagggaaaacaatatgtctctgacatcacaggatgtacaatggtagatccaacaaatggaccattacccgaagacaatgagccaagtgcctatgcacaattagattgcgttctggaggctttggatagaatggatgaggaacatccaggtctgtttcaagcagcctcacagaatgccatggaggcactaatggtcacaactgtagacaaattaacccaggggagacagacttttgattggacagta…
>1_CY018331_2005.08
atgaatataaatccttactttctcttcatagatgtacccatacaggcagcaatttcaacaacattcccatacaccggtgttcccccttactcccatggaacgggaacaggccacacaatagacaccgtgatcagaacacatgagtactcaaataagggaaaacaatatgtctctgacatcacaggatgtacaatggtagatccaacaaatggaccattacccgaagacaatgagccaagtgcctatgcacaattagattgcgttctggaggctttggatagaatggatgaggaacatccaggtctgtttcaagcagcctcacagaatgccatggaggcactaatggtcacaactgtagacaaattaacccaggggagacagacttttgattggacagta…
>1_CY018339_2005.08
atgaatataaatccttattttctcttcatagatgtacccatacaggcagcaatttcaacaacattcccatacaccggtgttcccccttattcccatggaacgggaacaggccacacaatagacaccgtgatcagaacacatgagtactcgaataagggaaaacaatatgtttctgacatcacaggatgtacaatggtagatccaacaaatggaccattacccgaagacaatgagccaagtgcctatgcacaattagattgcgttctggaggctttggatagaatggatgaggaacatccaggtctgtttcaagcagcctcacagaatgccatggaggcactaatggtcacaactgtagacaaattaacccaggggagacagacttttgattggacagta…
>1_CY018355_1990.25
atgaatataaatccttattttctcttcatagatgtacccatacaggcagcaatttcaacaacattcccatacaccggtgttcccccttactcccatggaacgggaacaggccacacaatagacaccgtgatcagaacacatgagtactcgaacaagggaaaacagtatgtttctgacgtcacaggatgtacaatggtagatccaacaaatgggccattacccgaagacaatgagccgagtgcctatgcacaattagattgcgttctggaggctttggatagaatggatgaagaacatccaggtttgtttcaagcagcctcacagaatgccatggaggcactaatggtcacaactgtagacaaattaacccaggggagacagacttttgattggacagta…
>1_CY018363_1996.83
atgaatataaatccttattttctcttcatagatgtacccatacaggcagcaatttcaacaacattcccatacacaggtgttcccccttattcccatggaacgggaacaggccacacaatagacaccgtgatcagaacacatgagtactcgaacaaaggaaaacagtatgtttctgacatcacaggatgtacaatggtagatccaacaaatggaccattacccgaagacaatgagccaagtgcctatgcacaattagattgcgttctggaggctttggatagaatggatgaggaacatccaggtctgtttcaagcagcctcacagaatgccatggaggcactaatggtcacaactgtagacaaattaacccaggggagacagacttttgattggacagta…
>1_CY018371_2006.08
atgaatataaatccttattttctcttcatagatgtgcccatacaggcagcaatttcaacaacattcccatacactggtgttcccccttattcccatggaacaggaacaggctacacaatagacaccgtgatcagaacgcatgagtactcaaacaaggggaaacagtacatttctgatgttacaggatgcacaatggtagatccaacaaatggaccattacccgaagataatgagccgagtgcctatgcgcaattagattgcgttttagaggctttggatagaatggatgaagaacacccaggtctttttcaagcagcctcacagaatgctatggaggccctaatggtcacaactgtagacaaattaacccaggggagacagacttttgattggacagta…
>1_CY018387_2006.25
atgaatataaatccttattttctcttcatagatgtgcccgtacaggcagcaatttcaacaacattcccatacactggtgttcccccttattcccatggaacaggaacaggctacacaatagacaccgtgatcagaacgcatgagtactcaaacaaggggaaacagtacatttctgatgttacaggatgcacaatggtagatccaacaaatggaccattacccgaagataatgagccgagtgcctatgcgcaattagattgcgttttagaggctttggatagaatggatgaagaacacccaggtctttttcaagcagcctcacagaatgctatggaggccctaatggtcacaactgtagacaaattaacccaggggagacagacttttgattggacagta…
>1_CY018395_2004.33
atgaatataaatccttattttctcttcatagatgtacccatacaggcagcaatttcaacaacattcccatacaccggtgttcccccttactcccatggaacgggaacaggccacacaatagacaccgtgatcagaacacatgagtactcgaataagggaaaacaatatgtttctgacatcacaggatgtacaatggtagatccaacaaatggaccattacccgaagacaatgagccaagtgcctatgcacaattagattgcgttctggaggctttggatagaatggatgaggaacatccaggtctgtttcaagcagcctcacagaatgccatggaggcactaatggtcacaactgtagacaaattaacccaggggagacagacttttgattggacagta…
>1_CY018403_1998.92
atgaatataaatccttattttctcttcatagatgtacccatacaggcagcaatttcaacaacattcccatacaccggtgttcccccttattcccatggaacgggaacaggccacacaatagacaccgtgatcagaacacatgagtactcgaacaaaggaaaacagtatgtttctgacatcacaggatgtacaatggtagatccaacaaatggaccattacccgaagacaatgagccaagtgcctatgcacagttagattgcgttctggaggctttggatagaatggatgaggaacatccaggtctgtttcaagcagcctcacagaatgccatggaggcactaatggtcacaactgtagacaaattaacccaggggagacagacttttgattggacagta…
>1_CY018411_1998.92
atgaatataaatccttattttctcttcatagatgtacccatacaggcagcaatttcaacaacattcccatacaccggtgttcccccttattcccatggaacgggaacaggccacacaatagacaccgtgatcagaacacatgagtactcgaacaaaggaaaacagtatgtttctgacatcacaggatgtacaatggtagatccaacaaatggaccattacccgaagacaatgagccaagtgcctatgcacaattagattgcgttctggaggctttggatagaatggatgaggaacatccaggtctgtttcaagcagcctcacaaaatgccatggaggcactaatggtcacaactgtagacaaattaacccaggggagacagacttttgattggacagta…
>1_CY018419_2000.42
atgaatataaatccttattttctcttcatagatgtacccatacaggcagcaatttcaacaacattcccatacaccggtgttcccccttattcccatggaacgggaacaggccacacaatagacaccgtgatcagaacacatgagtactcgaacaaaggaaaacagtatgtttctgacattacaggatgtacaatggtagatccaacaaatggaccattacccgaagacaatgagccaagtgcctatgcacaattagattgcgttctggaggctttggataaaatggatgaggaacatccaggtttgtttcaagcagcctcacagaatgccatggaggcactaatggtcacaactgtagacaaattaacccaagggagacagacttttgattggacagta…
>1_CY018435_1999.17
atgaatataaatccttattttctcttcatagatgtacccatacaggcagcaatttcaacaacattcccatacaccggtgttcctccttattcccatggaacgggaacaggccacacaatagacaccgtgatcagaacacatgagtactcgaacaaaggaaaacagtatgtttctgacatcacaggatgtacaatggtagatccaacaaatggaccattacccgaagacaatgagccaagtgcctatgcacaattagattgcgttctggaggctttggatagaatggatgaggaacatccaggtctatttcaagcagcctcacagaatgccatggaggcactaatggtcacaactgtagacaaattaacccaggggagacagacttttgattggacagta…
>1_CY018443_2000.51
atgaatataaatccttattttctcttcatagatgtacccgtacaggcagcaatttcaacaacattcccatacaccggtgttcccccttattcccatggaacgggaacaggccacacaatagacaccgtgatcagaacacatgagtactcgaacaaaggaaaacagtatgtttctgacatcacaggatgtacaatggtagatccaacaaatggaccattacccgaagacaatgagccaagtgcctatgcacaattagattgcgttctggaggctttggatagaatggatgatgaacatccaggtctgtttcaagcagcctcacagaatgccatggaggcactaatggtcacaactgtagacaaattaacccaggggagacagacttttgattggacagta…
>1_CY018451_2000.25
atgaatataaatccttattttctcttcatagatgtacccatacaggcagcaatttcaacaacattcccatacaccggtgttcccccttattcccatggaacggggacaggccacacaatagacaccgtgatcagaacacatgagtactcaaacaaaggaaaacagtatgtttctgacatcacaggatgtacaatggtagatccaacaaatggaccattacccgaagacaatgagccaagtgcctatgcacaattagattgcgttttggaggctttggatagaatggatgaggaacatccaggtctgtttcaagcagcctcacagaatgccatggaggcactaatggtcacaactgtagacaaattaacccaggggagacagactttcgattggacagta…
>1_CY018459_2003.25
atgaatataaatccttattttctcttcatagatgtgcccatacaggcagcaatttcaacaacattcccatacactggtgttcccccttattcccatggaacgggaacaggctacacaatagacaccgtgatcagaacacatgaatactcaaacaaggggaaacagtacatttctgatgttacaggatgcacaatggtagatccaacaaatggaccattacccgaagataatgagccgagtgcctatgcgcaattagattgcgttttagaggctttggatagaatggatgaagaacacccaggtctgtttcaagcagcctcacagaatgctatggaggccctaatggtcacaactgtagacaaattaacccaggggagacagacttttgattggacagta…
>1_CY018467_2004.51
atgaatataaatccttattttctcttcatagatgtgcccatacaggcagcaatttcaacaacattcccatacactggtgttcccccttattcccatggaacaggaacaggctacacaatagacaccgtgatcagaacacatgagtactcaaacaaggggaaacagtacatttctgatgttacaggatgcacaatggtagatccaacaaatggaccattacccgaagataatgagccgagtgcctatgcgcaattagattgcgttttagaggctttggatagaatggatgaagaacacccaggtctgtttcaagcagcctcacagaatgctatggaggccctaatggtcacaactgtagacaaattaacccaggggagacagacttttgattggacagta…
>1_CY018475_2000.92
atgaatataaatccttattttctcttcatagatgtacccatacaggcagcaatttcaacaacattcccatacaccggtgttcccccttattcccatggaacgggaacaggccacacaatagacaccgtgatcagaacacatgagtactcaaacaaaggaaaacagtatgtttctgacatcacaggatgtacaatggtagatccaacaaatggaccattacccgaagacaatgagccaagtgcctatgcacaattagattgcgttttggaggctttggatagaatggatgaggaacacccaggtctgtttcaagcagcctcacagaatgccatggaggcactaatggtcacaactgtagacaaattaacccaggggagacagactttcgattggacagta…
>1_CY018483_2000.42
atgaatataaatccttattttctcttcatagatgtacccatacaggcagcaatttcaacaacattcccatacaccggtgttcccccttattcccatggaacggggacaggccacacaatagacaccgtgatcagaacacatgagtactcaaacaaaggaaaacagtatgtttctgacatcacaggatgtacaatggtagatccaacaaatggaccattacccgaagacaatgagccaagtgcctatgcacaattagattgcgttttggaggctttggatagaatggatgaggaacatccaggtctgtttcaagcagcctcacagaatgccatggaggcactaatggtcacaactgtagacaaattaacccaggggagacagactttcgattggacagta…
>1_CY018491_2000.92
atgaatataaatccttattttctcttcatagatgtacccatacaggcagcaatttcaacaacattcccatacaccggtgttcccccttattcccatggaacgggaacaggccacacaatagacaccgtgatcagaacacatgagtactctaacaaaggaaaacagtatgtttctgacatcacaggatgtacaatggtagatccaacaaatggaccattacccgaagacaatgagccaagtgcctatgcacaattagattgcgttctggaggctttggatagaatggatgaggaacatccaggtctgtttcaagcagcctcacagaatgccatggaggcactaatggtcacaactgtagacaaattaacccaggggagacagactttcgattggacagta…
>1_CY018499_2000.58
atgaatataaatccttattttctcttcatagatgtacccatacaggcagcaatttcaacaacattcccatacaccggtgttcccccttattcccatggaacgggaacaggccacacaatagacaccgtgatcagaacacatgagtactcgaacaagggaaaacaatatgtttctgacatcacaggatgtacaatggtagatccaacaaatggaccattacccgaagacaatgagccaagtgcctatgcacaattagattgcgttctggaggctttggatagaatggatgaggaacatccaggtctgtttcaagcagcctcacagaatgccatggaggcactaatggtcacaactgtagacaaattaacccagggaagacagacttttgattggacagta…
>1_CY018507_2000.83
atgaatataaatccttattttctcttcatagatgtacccatacaggcagcaatttcaacaacattcccatacaccggtgttcccccttattcccatggaacgggaacaggtcacacaatagacaccgtgatcagaacacatgagtactcgaacaagggaaaacaatatgtttctgacatcacaggatgtacaatggtagatccaacaaatggaccattacccgaagacaatgagccaagtgcctatgcacaattagattgcgttctggaggctttggatagaatggatgaagaacatccaggtctgtttcaagcagcctcacagaatgccatggaggcactaatggtcacaactgtagacaaattaacccaggggagacagacttttgattggacagta…
>1_CY018515_2004.92
atgaatataaatccttactttctcttcatagatgtacccatacaggcagcaatttcaacaacattcccatacaccggtgttcccccttattcccatggaacgggaacaggccacacaatagacaccgtgatcagaacacatgagtactcgaataagggaaaacaatatgtttctgacatcacaggatgtacaatggtagatccaacaaatggaccattacctgaagacaatgagccaagtgcctatgcacaattagattgcgttctggaggctttggatagaatggatgaggaacatccaggtctgtttcaagcagcctcacagaatgccatggaggcactaatggtcacaactgtagacaaattaacccaggggagacagacttttgattggacagta…
>1_CY018523_2004.51
atgaatataaatccttattttctcttcatagatgtgcccatacaggcagcaatttcaacaacattcccatacactggtgttcccccttattcccatggaacaggaacaggctacacaatagacaccgtgatcagaacacatgagtactcaaacaaggggaaacagtacatttctgatgttacaggatgcacaatggtagatccaacaaatggaccattacccgaagataatgagccgagtgcctatgcgcaattagattgcgttttagaggctttggatagaatggatgaagaacacccaggtctgtttcaagcagcctcacagaatgctatggaggccctaatggtcacaactgtagacaaattaacccaggggagacagacttttgattggacagta…
>1_CY018531_2005.5
atgaatataaatccttatttcctcttcatagatgtgcccatacaggcagcaatttcaacaacattcccatacactggtgttcccccttattcccatggaacgggaacaggctacacaatagacaccgtgatcagaacacatgagtactcaagcaaggggaaacagtacatttctgatgttacaggatgcacaatggtagatccaacaaatggcccattacccgaagataatgagccgagtgcctatgcgcaattagattgcgttttagaggctttggatagaatggatgaagaacacccaggtctgtttcaagcagcctcacagaatgctatggaggccctaatggtcacaactgtagacaaattaacccaggggagacagacttttgattggacagta…
>1_CY018539_1995.5
atgaatataaatccttattttctcttcatagatgtacccatacaggcagcaatttcaacaacattcccatacaccggtgttcccccttattcccatggaacgggaacaggccacacaatagacaccgtgatcagaacacatgagtactcgaacaagggaaaacagtatgtttctgacatcacaggatgtacaatggtagatccaacaaatggaccattacccgaagacaatgagccaagtgcctatgcacaattagattgcgttctggaggctttggatagaatggatgaggaacatccaggtctgtttcaagcagcctcacagaatgccatggaggcactaatggtcacaactgtagacaaattaacccaggggagacagacttttgattggacagta…
>1_CY018547_1998.5
atgaatataaatccttattttctcttcatagatgtacccatacaggcagcaatttcaacaacattcccatacaccggtgttcccccttattcccatggaacgggaacaggccacacaatagacaccgtgatcagaacacatgagtactcgaacaaaggaaaacagtatgtttctgacatcacaggatgtacaatggtagatccaacaaatggaccattacccgaagacaatgagccaagtgcctatgcacaattagattgcgttctggaggctttggatagaatggatgaggaacatccaggtctgttccaagcagcctcacagaatgccatggaggcactaatggtcacaactgtagacaaattaacccaggggagacagactttcgattggacagta…
>1_CY018555_1996.5
atgaatataaatccttattttctcttcatagatgtgcccatacaggcagcaatttcaacaacattcccatacactggtgttcccccctattcccatggaacgggaacaggctacacaatagacaccgtgatcagaacacatgagtactcaaacaagggaaaacagtacatttctgatgttacaggatgcacaatggtagatccaacaaatgggccattacccgaagataatgagccgagtgcctatgcgcaattagattgcgttctggaggctttggatagaatggatgaagaacacccaggtctgtttcaagcagcctcacagaatgctatggaggcactaatggtcacaactgtagacaaattaacccaggggagacagacttttgattggacagta…
>1_CY018563_1997.5
atgaatataaatccttattttctcttcatagatgtgcccatacaggcagcaatttcaacaacattcccatacactggtgttcccccttattcccatggaacgggaacaggctacacaatagacaccgtgatcagaacacatgagtactcaaacaagggaaaacagtacatttctgatgttacaggatgcacaatggtagatccaacaaatgggccattacccgaagataatgagccgagtgcctatgcgcaattagattgcgttttagaggctttggatagaatggatgaagaacacccaggtctgtttcaagcagcctcacagaatgctatggaggccctaatggtcacaactgtagacaaattaacccaggggagacagacttttgattggacagta…
>1_CY018571_1998.5
atgaatataaatccttattttctcttcatagatgtacccatacaggcagcaatttcaacaacattcccatacaccggtgttcctccttattcccatggaacgggaacaggccacacaatagacaccgtgatcagaacacatgagtactcgaacaaaggaaaacagtatgtttctgacatcacaggatgtacaatggtagatccaacaaatggaccattacccgaagacaatgagccaagtgcctatgcacaattagattgcgttctggaggctttggatagaatggatgaggaacatccaggtctatttcaagcagcctcacagaatgccatggaggcactaatggtcacaactgtagacaaattaacccaggggagacagacttttgattggacagta…
>1_CY018579_1994.5
atgaatataaatccttattttctcttcatagatgtacccatacaggcagcaatttcaacaacattcccatacactggtgttcccccctattcccatggaacgggaacaggctacacaatagacaccgtggtcagaacacatgagtactcaaacaagggaaaacagtacatttctgatgttacaggatgtacaatgatagacccaacaaatgggccattacccgaggacaatgagccgagtgcctatgcacaattagattgcgttctggaggctttggataaaatggatgaagaacatccaggtctgtttcaagcagcctcacagaatgccatggaagcactaatggtcacaactgtagacaaattaacccaggggagacagacttttgattggacagta…
>1_CY018587_1998.5
atgaatataaatccttattttctcttcatagatgtacccatacaggcagcaatttcaacaacattcccatacaccggtgttcccccttattcccatggaacgggaacaggccacacaatagacaccgtgatcagaacacatgagtactcgaacaaaggaaaacagtatgtttctgacatcacaggatgtacaatggtagatccaacaaatggaccattacccgaagacaatgagccaagtgcctatgcacaattagattgcgttctggaggctttggatagaatggatgaggaacatccaggtctgtttcaagcagcctcacagaatgccatggaggcactaatggtcacaactgtagacaaattaacccaggggagacagacttttgattggacagta…
>1_CY018595_1998.5
atgaatataaatccttattttctcttcatagatgtacccatacaggcagcaatttcaacaacattcccatacaccggtgttcctccttattcccatggaacgggaacaggccacacaatagacaccgtgatcagaacacatgagtactcgaacaaaggaaaacagtatgtttctgacatcacaggatgtacaatggtagatccaacaaatggaccattacccgaagacaatgagccaagtgcctatgcacaattagattgcgttctggaggctttggatagaatggatgaggaacatccaggtctatttcaagcagcctcacagaatgccatggaggcactaatggtcacaactgtagacaaattaacccaggggagacagacttttgattggacagta…
>1_CY018603_1999.5
atgaatataaatccttattttctcttcatagatgtacccatacaggcagcaatttcaacaacattcccatacaccggtgttcccccttattcccatggaacaggaacaggccacacaatagacaccgtgatcagaacacatgagtactcgaacaaaggaaaacagtatgtttctgacatcacaggatgtacaatggtagatccaacaaatggaccattacccgaagacaatgagccaagtgcctatgcacaattagattgcgttttggaagctttggatagaatggatgaggaacatccaggtctgtttcaagcagcctcacagaatgccatggaggcactaatggtcacaactgtagacaaattaacccaggggagacagactttcgattggacagta…
>1_CY018611_1999.5
atgaatataaatccttattttctcttcatagatgtacccatacaggcagcaatttcaacaacattcccatacaccggtgttcccccttattcccatggaacgggaacaggccacacaatagacaccgtgatcagaacacatgagtactcgaacaaaggaaaacagtatgtttctgacatcacaggatgtacaatggtagatccaacaaatgggccattacccgaagacaatgagccaagtgcctatgcacaattagattgcgttctggaggctttggatagaatggatgaggaacatccaggtctgtttcaagcagcctcacagaatgccatggaggcactaatggtcacaactgtagacaaattaacccaggggagacagactttcgattggacagta…
>1_CY018619_1999.5
atgaatataaatccttattttctcttcatagatgtacccatacaggcagcaatttcaacaacattcccatacaccggtgttcccccttattcccatggaacgggaacaggccacacaatagacaccgtgatcagaacacatgagtactcgaacaaaggaaaacagtatgtttctggcatcacaggatgtacaatggtagatccaacaaatggaccattacccgaagacaatgagccaagtgcctatgcacaattagattgcgttctggaggctttggatagaatggatgaggaacatccaggtctgtttcaagcagcctcacagaatgccatggaggcactaatggtcacaactgtagacaaattaacccaggggagacagactttcgattggacagta…
>1_CY018627_2000.5
atgaatataaatccttattttctcttcatagatgtacccatacaggcagcaatttcaacaacattcccatacaccggtgttcccccttattcccatggaacgggaacaggccacacaatagacaccgtgatcagaacacatgagtactcgaacaaaggaaaacagtatgtttctgacatcacaggatgtacaatggtagatccaacaaatggaccattacccgaagacaatgagccaagtgcctatgcacaattagattgcgttttggaggctttggatagaatggatgaggaacatccaggtctgtttcaagcagcctcacagaatgccatggaggcactaatggtcacaactgtagacaaattaacccaggggagacagactttcgattggacagta…
>1_CY018635_2001.08
atgaatataaatccttattttctcttcatagatgtgcccatacaggcagcaatttcaacaacattcccatacactggtgttcctccttattcccatggaacgggaacaggctacacaatagacaccgtgatcagaacacatgagtactcaaacaagggaaaacagtacatttctgatgttacaggatgcacaatggtagatccaactaatgggccattacccgaagataatgagccaagtgcctatgcgcaattagattgcgttctggaggctttggatagaatggatgaagaacacccaggtctgtttcaagcagcctcacagaatgctatggaggcactaatggtcacaactgtagacaaattaacccaggggagacagacctttgattggacagta…
>1_CY018643_2001.17
atgaatataaatccttattttctcttcatagatgtgcccatacaggcagcaatttcaacaacattcccatacactggtgttcctccttattcccatggaacgggaacaggctacacaatagacaccgtgatcagaacacatgagtactcaaacaagggaaaacagtacatttctgatgttacaggatgcacaatggtagatccaactaatgggccattacccgaagataatgagccaagtgcctatgcgcaattagattgcgttctggaggctttggatagaatggatgaagaacacccaggtctgtttcaagcagcctcacagaatgctatggaggcactaatggtcacaactgtagacaaattaacccaggggagacagacctttgattggacagta…
>1_CY018659_2000.5
atgaatataaatccttattttctcttcatagatgtacccatacaggcagcaatttcaacaacattcccatacaccggtgttcccccttattcccatggaacgggaacaggccacacaatagacaccgtgatcagaacacatgagtactcgaacaaaggaaaacagtatgtttctgacatcacaggatgtacaatggtagatccaacaaatggaccattacccgaagacaatgagccaagtgcctatgcacaattagattgcgttttggaggctttggatagaatggatgaggaacatccaggtctgtttcaagcagcctcacagaatgccatggaggcactaatggtcacaactgtagacaaattaacccaggggagacagactttcgattggacagta…
>1_CY018667_2004.92
atgaatataaatccttatttcctcttcatagatgtgcccatacaggcagcaatttcaacaacattcccatacactggtgttcccccttattcccatggaacgggaacaggctacacaatagacaccgtgatcagaacacatgagtactcaaacaaggggaaacagtacatttctgatgttacaggatgcacaatggtagatccaacaaatggcccattacccgaagataatgagccgagtgcctatgcgcaattagattgcgttttagaggctttggatagaatggatgaagaacacccaggtctgtttcaagcagcctcacagaatgctatggaggccctaatggtcacaactgtagacaaattaacccaggggagacagacttttgattggacagta…
>1_CY018675_2002.08
atgaatataaatccttattttctcttcatagatgtgcccatacaggcagcaatttcaacaacattcccatacactggtgttcctccttattcccatggaacgggaacaggctacacaatagacaccgtgatcagaacacatgagtactcaaacaagggaaaacagtacatttctgatgttacagggtgcacaatggtagatccaactaatgggccattacccgaagataatgagccaagtgcctatgcgcaattagattgcgttctggaggctttggatagaatggatgaagaacacccaggtctgtttcaagcagcctcacagaatgctatggaggcactaatggtcacaactgtagacaaattaacccaggggagacagacctttgattggacagta…
>1_CY018683_2001.5
atgaatataaatccttattttctcttcatagatgtgcccatacaggcagcaatttcaacaacattcccatacactggtgttcctccttattcccatggaacgggaacaggctacacaatagacaccgtgatcagaacacatgagtactcaaacaagggaaaacagtacatttctgatgttacaggatgcacaatggtagatccaactaatgggccattacccgaagataatgagccaagtgcctatgcgcaattagattgcgttctggaggctttggatagaatggatgaagaacacccaggtctgtttcaagcagcctcacagaatgctatggaggcactaatggtcacaactgtagacaaattaacccaggggagacagacctttgattggacagta…
>1_CY018691_2002.08
atgaatataaatccttattttctcttcatagatgtgcccatacaggcagcaatttcaacaacattcccatacactggtgttcctccttattcccatggaacgggaacaggctacacaatagacaccgtgatcagaacacatgagtactcaaacaagggaaaacagtacatttctgatgttacagggtgcacaatggtagatccaactaatgggccattacccgaagataatgagccaagtgcctatgcgcaattagattgcgttctggaggctttggatagaatggatgaagaacacccaggtctgtttcaagcagcctcacagaatgctatggaggcactaatggtcacaactgtagacaaattaacccaggggagacagacctttgattggacagta…
>1_CY018699_2002.17
atgaatataaatccttattttctcttcatagatgtacccatacaggcagcaatttcaacaacattcccatacaccggtgttcccccttattcccatggaacgggaacaggccacacaatagacaccgtgatcagaacacatgagtactcgaacaagggaaaacaatatgtttctgacatcacaggatgtacaatggtagatccaacaaatggaccattacccgaagacaatgagccaagtgcctatgcacaattagattgcgttctggaggctttggatagaatggatgaggaacatccaggtctgtttcaagcagcctcacagaatgccatggaggcactaatggtcacaactgtagacaaattaacccaggggagacagacttttgattggacagta…
>1_CY018707_2002.58
atgaatataaatccttattttctcttcatagatgtgcccatacaggcagcaatttcaacaacattcccatacactggtgttcccccttattcccatggaacgggaacaggctacacaatagacacagtgatcagaacacatgagtactcaaacaaggggaaacagtacatttctgatgttacaggatgcacaatggtagatccaacaaatggaccattacccgaagataatgagccgagtgcctatgcgcaattagattgcgttttggaggctttggatagaatggatgaagaacacccaggtctgtttcaagcagcctcacagaatgctatggaggccctaatggtcacaactgtagacaaattaacccaggggagacagacttttgattggacagta…
>1_CY018715_2001.33
atgaatataaatccttattttctcttcatagatgtgcccatacaggcagcaatttcaacaacattcccatacactggtgttcctccttattcccatggaacgggaacaggctacacaatagacaccgtgatcagaacacatgagtactcaaacaagggaaaacagtacatttctgatgttacaggatgcacaatggtagatccaactaatgggccattacccgaagataatgagccaagtgcctatgcgcaattagattgcgttctggaggctttggatagaatggatgaagaacacccaggtctgtttcaagcagcctcacagaatgctatggaggcactaatggtcacaactgtagacaaattaacccaggggagacagacctttgattggacagta…
>1_CY018723_2003.25
atgaatataaatccttattttctcttcatagatgtacccatacaggcagcaatttcaacaacattcccatacaccggtgttcccccttattcccatggaacgggaacaggccacacaatagacaccgtgatcagaacacatgagtactcgaacaagggaaaacaatatgtttctgacatcacaggatgtacaatggtagatccaacaaatggaccattacccgaagacaatgagccaagtgcctatgcacaattagattgcgttctggaggctttggatagaatggatgaggaacatccaggtctgtttcaagcagcctcacagaatgccatggaggcgctaatggtcacaactgtagacaaattaacccaggggagacagacttttgattggacagta…
>1_CY018731_2003.99
atgaatataaatccttattttctcttcatagatgtgcccatacaggcagcaatttcaacaacattcccatacactggtgttcccccttattcccatggaacgggaacaggctacacaatagacaccgtgatcagaacacatgagtactcaaacaaggggaaacagtacatttctgatgttacaggatgcacaatggtagatccaacaaatggaccattacccgaagataatgagccgagtgcctatgcgcaattagattgcgttttagaggctttggatagaatggatgaagaacacccaggtctgtttcaagcagcctcacagaatgctatggaggccctaatggtcacaactgtagacaaattaacccaggggagacagacttttgattggacagta…
>1_CY018739_2004.92
atgaatataaatccttatttcctcttcatagatgtgcccatacaggcagcaatttcaacaacattcccatacactggtgttcccccttattcccatggaacgggaacaggctacacaatagacaccgtgatcagaacacatgagtactcaaacaaggggaaacagtacatttctgatgttacaggatgcacaatggtagatccaacaaatggcccattacccgaagataatgagccgagtgcctatgcgcaattagattgcgttttagaggctttggatagaatggatgaagaacacccaggtctgtttcaagcagcctcacagaatgctatggaggccctaatggtcacaactgtagacaaattaacccaggggagacagacttttgattggacagta…
>1_CY018747_2004.99
atgaatataaatccttattttctcttcatagatgtacccatacaggcagcaatttcaacaacattcccatacaccggtgttcccccttactcccatggaacgggaacaggccacacaatagacaccgtgatcagaacacatgagtactcaaataagggaaaacaatatgtctctgacatcacaggatgtacaatggtagatccaacaaatggaccattacccgaagacaatgagccaagtgcctatgcacaattagattgcgttctggaggctttggatagaatggatgaggaacatccaggtctgtttcaagcagcctcacagaatgccatggaggcactaatggtcacaactgtagacaaattaacccaggggagacagacttttgattggacagta…
>1_CY018755_2005.25
atgaatataaatccttattttctcttcatagatgtgcccatacaggcagcaatttcaacaacattcccatacactggtgttcccccttattcccatggaacaggaacaggctacacaatagacaccgtgatcagaacgcatgagtactcaaacaaggggaaacagtacatttctgatgttacaggatgcacaatggtagatccaacaaatggaccattacccgaagataatgagccgagtgcctatgcgcaattagattgcgttttagaggctttggatagaatggatgaagaacacccaggtctttttcaagcagcctcacagaatgctatggaggccctaatggtcacaactgtagacaaattaacccaggggagacagacttttgattggacagta…
>1_CY018763_1987.5
atgaatataaatccttattttctcttcatagatgtgcccatacaggcagcaatttcaacaacattcccatacactggtgttcccccttattcccatggaacgggaacaggctacacaatagacaccgtgatcagaacacatgagtactcaaacaagggaaaacagtacatttctgatgttacaggatgcacaatggtagatccaacaaatgggccattacccgaagacaatgagccgagtgcctatgcgcaattagattgcgttctggaggctttggatagaatggatgaagaacatccaggtctgtttcaagcagcctcacagaatgccatggaggcactaatggtcacaactgtagacaaattaacccaggggagacagacttttgattggacagta…
>1_CY018771_1988.5
atgaatataaatccttattttctcttcatagatgtacccatacaggcagcaatttcaacaacattcccatacaccggtgttcccccttactcccatggaacgggaacaggccacacaatagacaccgtgatcagaacacatgagtactcgaacaagggaaaacagtacgtttctgacgtcacaggatgtacaatggtagatccaacaaatgggccattacccgaagacaatgagccgagtgcctatgcacaattagattgcgttctggaggctttggatagaatggatgaagaacatccaggtctgtttcaagcagcctcacagaatgccatggaggcactaatggtcacaactgtagacaaattaacccaggggagacagacttttgattggacagta…
>1_CY018779_1989.92
atgaatataaatccttattttctcttcatagatgtacccatacaggcagcaatttcaacaacattcccatacaccggtgttcccccttactcccatggaacgggaacaggccacacaatagacaccgtgatcagaacacatgagtactcgaacaagggaaaacagtatgtttctgacgtcacaggatgtacaatggtagatccaacaaatgggccattgcccgaagacaatgagccgagtgcctatgcacaattagattgcgttctggaggctttggatagaatggatgaagaacatccaggtctgtttcaagcagcctcacagaatgccatggaggcactaatggtcacaactgtagacaaattaacccaggggagacagacttttgattggacagta…
>1_CY018787_1991.58
atgaatataaatccttattttctcttcatagatgtacccatacaggcagcaatttcaacaacattcccatacaccggtgttcccccttactcccatggaacgggaacaggccacacaatagacaccgtgatcagaacacatgagtactcgaacaagggaaaacagtatgtttctgacgtcacaggatgtacaatgatagatccaacaaatgggccattacccgaagacaatgagccgagtgcctatgcacaattagattgtgttctggaggctttggatagaatggatgaagaacatccaggtctgtttcaagcagcctcacagaatgccatggaggcactaatggtcacaactgtagacaaattaacccaggggagacagacttttgattggacagta…
>1_CY018795_1992.25
atgaatataaatccttattttctcttcatagatgtacccatacaggcagcaatttcaacaacattcccatacaccggtgttcccccttactcccatggaacgggaacaggccacacaatagacaccgtgatcagaacacatgagtactcgaacaagggaaaacagtatgtttctgacatcacaggatgtacaatggtagatccaacaaatgggccattacccgaagacaatgagccaagtgcctatgcacaattagattgcgttctggaggctttggatagaatggatgaagaacatccaggtctgtttcaagcagcctcacagaatgccatggaggcactaatggtcacaactgtagacaaattaacccaggggagacagacttttgattggacagta…
>1_CY018803_1992.83
atgaatataaatccttattttctcttcatagatgtacccatacaggcagcaatttcaacaacattcccatacactggtgttcccccctattctcatggaacgggaacaggctacacaatagacaccgtgatcagaacacatgagtactcaaacaagggaaaacagtacatctctgatgttacaggatgtacaatgatagatccaacaaatgggccattacctgaggacaatgagccgagtgcctatgcacaattagattgtgtcctggaggctttagatagaatggatgaagaacatccaggtctgtttcaagcagcctcacagaatgcaatggaagcactaatggtcacaactgtagacaaattaacccaggggagacagacttttgattggacagta…
>1_CY018811_1993.08
atgaatataaatccttattttctcttcatagatgtgcccatacaggcagcaatttcaacaacattcccatacactggtgttcccccttattcccatggaacgggaacaggctacacaatagacaccgtgatcagaacacatgagtactcaaacaagggaaaacagtacatttctgatgttacaggatgtacaatggtagatccaacaaatgggccattacccgaagataatgagccgagtgcctatgcgcaattagattgcgttctggaggctttggatagaatggatgaagaacatccaggtctgtttcaagcagcctcacagaatgctatggaggcactaatggtcacaactgtagacaaattaacccaggggagacagacttttgattggacagta…
>1_CY018819_1993.17
atgaatataaatccttattttctcttcatagatgtgcccatacaggcagcaatttcaacaacattcccatacactggtgttcccccttattcccatggaacgggaacaggctacacaatagacaccgtgatcagaacacatgagtactcaaacaagggaaaacagtacatttctgatgttacaggatgcacaatggtagatccaacaaatgggccattacccgaagataatgagccgagtgcctatgcgcaattagattgcgttctggaggctttggatagaatggatgaagaacatccaggtctatttcaagcagcctcacagaatgccatggaggcactaatggtcacaactgtagacaaattgacccagggaagacagacttttgattggacagta…
>1_CY018827_1993.5
atgaatataaatccttattttctcttcatagatgtacccatacaggcagcaatttcaacaacattcccatacaccggtgttcccccttactcccatggaacgggaacaggccacacaatagacaccgtgatcagaacacatgagtactcgaacaagggaaaacattatgtttctgacatcacaggatgtacaatggtagatccaacaaatgggccattgcccgaagacaatgagccaagtgcctatgcacaattagattgcgttctggaggctttggatagaatggatgaagaacatccaggtctgtttcaagcagcctcacagaatgccatggaggcactaatggtcacaactgtagacaaattaacccaggggagacaaacttttgattggacagta…
>1_CY018835_1994.42
atgaatataaatccttattttctcttcatagatgtacccatacaggcagcaatttcaacaacattcccatacaccggtgttcccccttattcccatggaacgggaacaggccacacaatagacaccgtgatcagaacacatgagtactcgaacaagggaaaacagtatgtttctgacatcacaggatgtacaatggtagatccaacaaatgggccattacccgaagacaatgagccaagtgcctatgcacaattagattgcgttctggaagctttggatagaatggatgaggaacatccaggtctgtttcaagcagcctcacagaatgccatggaggcactaatggtcacaactgtagacaaattaacccaggggagacagacttttgattggacagta…
>1_CY018843_1994.5
atgaatataaatccttattttctcttcatagatgtacccatacaggcagcaatttcaacaacattcccatacaccggtgttcccccttactcccatggaacgggaacaggccacacaatagacaccgtgatcagaacacatgagtactcgaacaagggaaaacagtatgtttctgacatcacaggatgtacaatggtagatccaacaaatgggccattacccgaagacaatgagccaagtgcctatgcacaattagattgcgttctggaggctttggatagaatggatgaggaacatccaggtctgtttcaagcagcctcacagaatgccatggaggcactaatggtcacaactgtagacaaattaacccaggggagacagacttttgattggacagta…
>1_CY018851_1995.5
atgaatataaatccttattttctcttcatagatgtacccatacaggcagcaatttcaacaacattcccatacaccggtgttcccccttactcccatggaacgggaacaggccacacaatagacaccgtgatcagaacacatgagtactcgaacaagggaaaacagtatgtttctgacatcacaggatgtacaatggtagatccaacaaatgggccattacccgaagacaatgagccaagtgcctatgcacaattagattgcgttctggaggctttggatagaatggatgaggaacatccaggtctgtttcaagcagcctcacagaatgccatggaggcactaatggtcacaactgtagacaaattaacccaggggagacagacttttgattggacagta…
>1_CY018859_1995.08
atgaatataaatccttattttctcttcatagatgtacccatacaggcagcaatttcaacaacattcccatacactggtgttcccccctattcccatggaacgggaacaggctacacaatagacaccgtggtcagaacacatgagtactcaaacaagggaaaacagtacatttctgatgttacaggatgtacaatgatagacccaacaaatgggccattacctgaggacaatgagccgagtgcctatgcacaattagattgcgttctggaggctttggataaaatggatgaagaacatccaggtctgtttcaagcagcctcacagaatgccatggaagcactaatggtcacaactgtagacaaattaacccaggggagacagacttttgattggacagta…
>1_CY018867_2002.08
atgaatataaatccttattttctcttcatagatgtgcccatacaggcagcaatttcaacaacattcccatacactggtgttcccccttattcccatggaacgggaacaggctacacaatagacaccgtgatcagaacacatgagtactcaaacaaggggagacagtacatttctgatgttacaggatgcacaatggtagatccaacaaatggaccattacccgaagataatgagccgagtgcctatgcgcaattagattgcgttttagaggctttggatagaatggatgaagaacacccaggtctgtttcaagcagcctcacagaatgctatggaggccctaatggtcacaactgtagacaaattaacccaggggagacagacttttgattggacagta…
>1_CY019443_1997.17
atgaatataaatccttattttctcttcatagatgtacccatacaggcagcaatttcaacaacattcccatacaccggtgttcccccttattcccatggaacgggaacaggccacacaatagacaccgtgatcagaacacatgagtactcgaacaaaggaaaacagtatgtttctgacatcacaggatgtacaatggtagatccaacaaatggaccattacccgaagacaatgagccaagtgcctatgcacaattagattgcgttctggaggctttggatagaatggatgaggaacatccaggtctgtttcaagcagcctcacagaatgccatggaggcactaatggtcacaactgtagacaaattaacccaggggagacagacttttgattggacagta…
>1_CY019451_1997.17
atgaatataaatccttattttctcttcatagatgtacccatacaggcagcaatttcaacaacattcccatacaccggtgttcccccttattcccatggaacgggaacaggccacacaatagacaccgtgatcagaacacatgagtactcgaacaaaggaaaacagtatgtttctgacatcacaggatgtacaatggtagatccaacaaatggaccattacccgaagacaatgagccaagtgcctatgcacaattagattgcgttctggaggctttggatagaatggatgaggaacatccaggtctgtttcaagcagcctcacagaatgccatggaggcactaatggtcacaactgtagacaaattaacccaggggagacagacttttgattggacagta…
>1_CY019458_1997.17
atgaatataaatccttattttctcttcatagatgtacccatacaggcagcaatttcaacaacattcccatacaccggtgttcccccttattcccatggaacgggaacaggccacacaatagacaccgtgatcagaacacatgagtactcgaacaaaggaaaacagtatgtttctgacatcacaggatgtacaatggtagatccaacaaatggaccattacccgaagacaatgagccaagtgcctatgcacaattagattgcgttctggaggctttggatagaatggatgaggaacatccaggtctgtttcaagcagcctcacagaatgccatggaggcactaatggtcacaactgtagacaaattaacccaggggagacagacttttgattggacagta…
>1_CY019464_1997.17
atgaatataaatccttattttctcttcatagatgtacccatacaggcagcaatttcaacaacattcccatacaccggtgttcccccttattcccatggaacgggaacaggccacacaatagacaccgtgatcagaacacatgagtactcgaacaaaggaaaacagtatgtttctgacatcacaggatgtacaatggtagatccaacaaatggaccattacccgaagacaatgagccaagtgcctatgcacaattagattgcgttctggaggctttggatagaatggatgaggaacatccaggtctgtttcaagcagcctcacagaatgccatggaggcactaatggtcacaactgtagacaaattaacccaggggagacagacttttgattggacagta…
>1_CY019472_2001.5
atgaatataaatccttattttctcttcatagatgtacccatacaggcagcaatttcaacaacattcccatacaccggtgttcccccttattcccatggaacgggaacaggccacacaatagacaccgtgatcagaacacatgagtactcgaacaaaggaaaacagtatgtttctgacatcacaggatgtacaatggtagatccaacaaatggaccattacccgaagacaatgagccaagtgcctatgcacaattagattgcgttctggaggctttggatagaatggatgaggaacatccaggtctgtttcaagcagcctcacagaatgccatggaggcactaatggtcacaactgtagacaaattaacccaggggagacagactttcgattggacagta…
>1_CY019481_2001.5
atgaatataaatccttattttctcttcatagatgtacccatacaggcagcaatttcaacaacattcccatacaccggtgttcccccttattcccatggaacgggaacaggccacacaatagacaccgtgatcagaacacatgagtactcgaacaaaggaaaacagtatgtttctgacatcacaggatgtacaatggtagatccaacaaatggaccattacccgaagacaatgagccaagtgcctatgcacaattagattgcgttctggaggctttggatagaatggatgaggaacatccaggtctgtttcaagcagcctcacagaatgccatggaggcactaatggtcacaactgtagacaaattaacccaggggagacagactttcgattggacagta…
>1_CY019489_2005.17
atgaatataaatccttattttctcttcatagatgtacccatacaggcagcaatttcaacaacattcccatacaccggtgttcccccttattcccatggaacgggaacaggccacacaatagacaccgtgatcagaacacatgagtactcgaataagggaaaacaatatgtttctgacatcacaggatgtacaatggtagatccaacaaatggaccattacccgaagacaatgagccaagtgcctatgcacaattagattgcgttctggaggctttggatagaatggatgaggaacatccaggtctgtttcaagcagcctcacagaatgccatggaggcactaatggtcacaactgtagacaaattaacccaggggagacagacttttgattggacagta…
>1_CY019497_1998.83
atgaatataaatccttattttctcttcatagatgtacccatacaggcagcaatttcaacaacattcccatacaccggtgttcccccttattcccatggaacgggaacaggccacacaatagacaccgtgatcagaacacatgagtactcgaacaaaggaaaacagtatgtttctgacatcacaggatgtacaatggtagatccaacaaatggaccattacctgaagacaatgagccaagtgcctatgcacaattagattgcgttctggaggctttggatagaatggatgaggaacatccaggtctgtttcaagcagcctcacagaatgccatggaggcactaatggtcacaactgtagacaaattaacccaagggagacagacttttgattggacagta…
>1_CY019505_2005.17
atgaatataaatccttattttctcttcatagatgtgcccatacaggcagcaatttcaacaacattcccatacactggtgttcccccttattcccatggaacaggaacaggctacacaatagacaccgtgatcagaacgcatgagtactcaaacaaggggaaacagtacatttctgatgttacaggatgcacaatggtagatccaacaaatggaccattacccgaagataatgagccgagtgcctatgcgcaattagattgcgttttagaggctttggatagaatggatgaagaacacccaggtctttttcaagcagcctcacagaatgctatggaggccctaatggtcacaactgtagacaaattaacccaggggagacagacttttgattggacagta…
>1_CY019513_2001.42
atgaatataaatccttattttctcttcatagatgtgcccatacaggcagcaatttcaacaacattcccatacactggtgttcctccttattcccatggaacgggaacaggctacacaatagacaccgtgatcagaacacatgagtactcaaacaagggaaaacagtacatttctgatgttacaggatgcacaatggtagatccaactaatgggccattacccgaagataatgagccaagtgcctatgcgcaattagattgcgttctggaggctttggatagaatggatgaagaacacccaggtctgtttcaagcagcctcacagaatgctatggaggcactaatggtcacaactgtagacaaattaacccaggggagacagacctttgattggacagta…
>1_CY019521_2001.5
atgaatataaatccttattttctcttcatagatgtacccatacaggcagcaatttcaacaacattcccatacaccggtgttcccccttattcccatggaacgggaacaggccacacaatagacaccgtgatcagaacacatgagtactcgaacaaaggaaaacagtatgtttctgacatcacaggatgtacaatggtagatccaacaaatggaccattacccgaagacaatgagccaagtgcctatgcacaattagattgcgttctggaggctttggatagaatggatgaggaacatccaggtctgtttcaagcagcctcacagaatgccatggaggcactaatggtcacaactgtagacaaattaacccaggggagacagactttcgattggacagta…
>1_CY019529_2005.58
atgaatataaatccttatttcctcttcatagatgtgcccatacaggcagcaatttcaacaacattcccatacactggtgttcccccttattcccatggaacgggaacaggctacacaatagacaccgtgatcagaacacatgagtactcaagcaaggggaaacagtacatttctgatgttacaggatgcacaatggtagatccaacaaatggcccattacccgaagataatgagccgagtgcctatgcgcaattagattgcgttttagaggctttggatagaatggatgaagaacacccaggtctgtttcaagcagcctcacagaatgctatggaggccctaatggtcacaactgtagacaaattaacccaggggagacagacttttgattggacagta…
>1_CY019537_1998.17
atgaatataaatccttattttctcttcatagatgtacccatacaggcagcaatttcaacaacattcccatacaccggtgttcccccttattcccatggaacgggaacaggccacacaatagacaccgtgatcagaacacatgagtactcgaacaaaggaaaacagtatgtttctgacatcacaggatgtacaatggtagatccaacaaatggaccattacccgaagacaatgagccaagtgcctatgcacaattagattgcgttctggaggctttggatagaatggatgaggaacatccaggtctgtttcaagcagcctcacagaatgctatggaggcactaatggtcacaactgtagacaaattaacccaggggagacagacttttgattggacagta…
>1_CY019545_2001.51
atgaatataaatccttattttctcttcatagatgtacccatacaggcagcaatttcaacaacattcccatacaccggtgttcccccttattcccatggaacgggaacaggccacacaatagacaccgtgatcagaacacatgagtactcgaacaagggaaaacaatatgtttctgacatcacaggatgtacaatggtagatccaacaaatggaccattacccgaagacaatgagccaagtgcctatgcacaattagattgcgttctggaggctttggatagaatggatgaggaacatccaggtctgtttcaagcagcctcacagaatgccatggaggcactaatggtcacaactgtagacaaattaacccaggggagacagacttttgattggacagta…
>1_CY019553_2001.67
atgaatataaatccttattttctcttcatagatgtacccatacaggcagcaatttcaacaacattcccatacaccggtgttcccccttattcccatggaacgggaacaggccacacaatagacaccgtgatcagaacacatgagtactcgaacaagggaaaacaatatgtttctgacatcacaggatgtacaatggtagatccaacaaatggaccattacccgaagacaatgagccaagtgcctatgcacaattagattgcgttctggaggctttggatagaatggatgaggaacatccaggtctgtttcaagcagcctcacagaatgccatggaggcactaatggtcacaactgtagacaaattaacccaggggagacagacttttgattggacagta…
>1_CY019561_2002.08
atgaatataaatccttattttctcttcatagatgtgcccatacaggcagcaatttcaacaacattcccatacactggtgttcctccttattcccatggaacgggaacaggctacacaatagacaccgtgatcagaacacatgagtactcaaacaagggaaaacagtacatttctgatgttacagggtgcacaatggtagatccaactaatgggccattacccgaagataatgagccaagtgcctatgcgcaattagattgcgttctggaggctttggatagaatggatgaagaacacccaggtctgtttcaagcagcctcacagaatgctatggaggcactaatggtcacaactgtagacaaattaacccaggggagacagacctttgattggacagta…
>1_CY019569_2002.25
atgaatataaatccttattttctcttcatagatgtgcccatacaggcagcaatttcaacaacattcccatacactggtgttcccccttattcccatggaacgggaacaggctacacaatagacaccgtgatcagaacacatgagtactcaaacaaggggaaacagtacatttctgatgttacaggatgcacaatggtagatccaacaaatggaccattaccagaagataatgagccgagtgcctatgcgcaattagattgcgttttagaggctttggatagaatggatgaagaacacccaggtctgtttcaagcagcctcacagaatgctatggaggccctaatggtcacaactgtagacaaattaacccaggggagacagacttttgattggacagta…
>1_CY019577_2001.42
atgaatataaatccttattttctcttcatagatgtgcccatacaggcagcaatttcaacaacattcccatacactggtgttcccccttattcccatggaacgggaacaggctacacaatagacaccgtgatcagaacacatgagtactcaaacaaggggaaacagtacatttctgatgttacaggatgcacaatggtagatccaacaaatggaccattacccgaagataatgagccgagtgcctatgcgcaattagattgcgttttagaggctttggatagaatggatgaagaacacccaggtctgtttcaagcagcctcacagaatgccatggaggccctaatggtcacaactgtagacaaattaacccaggggagacagacttttgattggacagta…
>1_CY019585_2002.25
atgaatataaatccttattttctcttcatagatgtacccatacaggcagcaatttcaacaacattcccatacaccggtgttcccccttattctcatggaacgggaacaggccacacaatagacaccgtgatcagaacacatgagtactcgaacaaaggaaaacagtatgtttctgacatcacaggatgtacaatggtagatccaacaaatggaccattacccgaagacaatgagccaagtgcctatgcacaattagattgtgttttggaggctttggatagaatggatgaggaacatccaggtctgtttcaagcagcctcacagaatgccatggaggcactaatggtcacaactgtagacaaattaacccaggggagacagactttcgattggacagta…
>1_CY019593_2003.17
atgaatataaatccttattttctcttcatagatgtgcccatacaggcagcaatttcaacaacattcccatacactggtgttcccccttattcccatggaacaggaacaggctacacaatagacaccgtgatcagaacacatgagtactcaaacaaggggaaacagtacatttctgatgttacaggatgcacaatggtagatccaacaaatggaccattacccgaagataatgagccgagtgcctatgcgcaattagattgcgttttagaggctttggatagaatggatgaagaacacccaggtctgtttcaagcagcctcacaaaatgctatggaggccctaatggtcacaactgtagacaaattaacccaggggagacagacttttgattggacagta…
>1_CY019601_2001.08
atgaatataaatccttattttctcttcatagatgtgcccatacaggcagcaatttcaacaacattcccatacactggtgttcctccttattcccatggaacgggaacaggctacacaatagacaccgtgatcagaacacatgagtactcaaacaagggaaaacagtacatttctgatgttacaggatgcacaatggtagatccaactaatgggccattacccgaagataatgagccaagtgcctatgcgcaattagattgcgttctggaggctttggatagaatggatgaagaacacccaggtctgtttcaagcagcctcacagaatgctatggaggcactaatggtcacaactgtagacaaattaacccaggggagacagacctttgattggacagta…
>1_CY019609_1988.5
atgaatataaatccttattttctcttcatagatgtacccatacaggcagcaatttcaacaacattcccatacactggtgttcccccttattcccatggaacgggaacaggctacacaatagacaccgtgatcagaacacatgagtactcaaacaagggaaaacagtacatttctgatgttacaggatgtacaatgatagatccaacaaatgggccattacccgaagacaatgagccgagtgcctatgcacaattagattgcgttctggaggctttggatagaatggatgaagaacatccaggtctgtttcaagcagcctcacagaatgccatggaggcactaatggtcacaactgtagacaaattaacccaggggagacagacttttgattggacagta…
>1_CY019617_1990.5
atgaatataaatccttattttctcttcatagatgtgcccatacaggcagcaatttcaacaacattcccatacactggtgttcccccttattcccatggaacgggaacaggctacacaatagacaccgtgatcagaacacatgagtactcaaacaagggaaaacagtacatttctgatgttacaggatgcacaatggtagatccaacaaatgggccattacctgaagacaatgagccaagtgcctatgctcaattagattgcgttctggaggctttggatagaatggatgaagaacatccaggtctgtttcaagcagcctcacagaatgccatggaggcactaatggtcacaactgtagacaaattaacccaggggagacagacttttgattggacagta…
>1_CY019625_1990.5
atgaatataaatccttattttctcttcatagatgtgcccatacaggcagcaatttcaacaacattcccatacactggtgttcccccttattcccatggaacgggaacaggctacacaatagacaccgtgatcagaacacatgagtactcaaacaagggaaaacagtacatttctgatgttacaggatgcacaatggtagatccaacaaatgggccattacctgaagacaatgagccaagtgcctatgctcaattagattgcgttctggaggctttggatagaatggatgaagaacatccaggtctgtttcaagcagcctcacagaatgccatggaggcactaatggtcacaactgtagacaaattaacccaggggagacagacttttgattggacagta…
>1_CY019633_1990.5
atgaatataaatccttattttctcttcatagatgtgcccatacaggcagcaatttcaacaacattcccatacactggtgttcccccttattcccatggaacgggaacaggctacacaatagacaccgtgatcagaacacatgagtactcaaacaagggaaaacagtacatttctgatgttacaggatgcacaatggtagatccaacaaatgggccattacccgaagataatgagccgagtgcctatgcgcaattagattgcgttctggaggctttggatagaatggatgaagaacatccaggtctgtttcaagcagcctcacagaatgctatggaggcactaatggtcacaactgtagacaaattaacccaggggagacagacttttgattggacagta…
>1_CY019649_1991.25
atgaatataaatccttattttctcttcatagatgtgcccatacaggcagcaatttcaacaacattcccatacactggtgttcccccttattcccatggaacgggaacaggctacacaatagacaccgtgatcagaacacatgagtactcaaacaagggaaaacagtacatttctgatgttacaggatgcacaatggtagatccaacaaatgggccattacccgaagacaatgagccgagtgcctatgctcaattagattgcgttctggaggctttggatagaatggatgaagaacatccaggtctgtttcaagcagcctcacagaatgccatggaggcactaatggtcacaactgtagacaaattaacccaggggagacagacttttgattggacagta…
>1_CY019657_1991.08
atgaatataaatccttattttctcttcatagatgtgcccatacaggcagcaatttcaacaacattcccatacactggtgttcccccttattcccatggaacgggaacaggctacacaatagacaccgtgatcagaacacatgagtactcaaacaagggaaaacagtacatttctgatgttacaggatgcacaatggtagatccaacaaatgggccattacccgaagacaatgagccgagtgcctatgctcaattagattgcgttctggaggctttggatagaatggatgaagaacatccaggtctgtttcaagcagcctcacagaatgccatggaggcactaatggtcacaactgtagacaaattaacccaggggagacagacttttgattggacagta…
>1_CY019665_1992.51
atgaatataaatccttattttctcttcatagatgtgcccatacaggcagcaatttcaacaacattcccatacactggtgttcccccttattcccatggaacgggaacaggctacacaatagacaccgtgatcagaacacatgagtactcaaacaagggaaaacagtacatttctgatgttacaggatgtacaatggtagatccaacaaatgggccattacccgaagataatgagccgagtgcctatgcgcaattagattgcgttctggaggctttggatagaatggatgaagaacatccaggtctgtttcaagcagcctcacagaatgctatggaggcactaatggtcacaactgtagacaaattaacccaggggagacagacttttgattggacagta…
>1_CY019673_1993.99
atgaatataaatccttattttctcttcatagatgtgcccatacaggcagcaatttcaacaacattcccatacactggtgttcccccttattcccatggaacgggaacaggctacacaatagacaccgtgatcagaacacatgagtactcaaacaagggaaaacagtacatttctgatgttacaggatgtacaatggtagatccaacaaatgggccattacccgaagataatgagccgagtgcctatgcgcaattagattgcgttctggaggctttggatagaatggatgaagaacatccaggtctgtttcaagcagcctcacagaatgctatggaggcactaatggtcacaactgtagacaaattaacccaggggagacagacttttgattggacagta…
>1_CY019681_1994.42
atgaatataaatccttattttctcttcatagatgtacccatacaggcagcaatttcaacaacattcccatacacaggtgttcccccttactcccatggaacgggaacaggccacacaatagacaccgtgatcagaacacatgagtactcgaacaagggaaaacagtatgtttctgacatcacaggatgtacaatggtagatccaacaaatgggccattacccgaagacaatgagccaagtgcctatgcacaattagattgcgttctggaggctttggatagaatggatgaagaacatccaggtctgtttcaagcagcctcacagaatgccatggaggcactaatggtcacaactgtagacaaattaacccaggggagacaaacttttgattggacagta…
>1_CY019697_1994.99
atgaatataaatccttattttctcttcatagatgtacccatacaggcagcaatttcaacaacattcccatacaccggtgttcccccttactcccatggaacgggaacaggccacacaatagacaccgtgatcagaacacatgagtactcgaacaagggaaaacagtatgtttctgacatcacaggatgtacaatggtagatccaacaaatgggccattacccgaagacaatgagccaagtgcctatgcacaattagattgcgttctggaggctttggatagaatggatgaggaacatccaggtctgtttcaagcagcctcacagaatgccatggaggcactaatggtcacaactgtagacaaattaacccaggggagacagacttttgattggacagta…
>1_CY019705_1994.5
atgaatataaatccttattttctcttcatagatgtgcccatacaggcagcaatttcaacaacattcccatacactggtgttcccccttattcccatggaacgggaacaggctacacaatagacaccgtgatcagaacacatgagtactcaaacaagggaaaacagtacatttctgatgttacaggatgtacaatggtagatccaacaaatgggccattacccgaagataatgagccgagtgcctatgcgcaattagattgcgttctggaggctttggatagaatggatgaagaacatccaggtctgtttcaagcagcctcacagaatgctatggaagcactaatggtcacaactgtagacaaattaacccaggggagacagacttttgattggacagta…
>1_CY019713_1994.42
atgaatataaatccttattttctcttcatagatgtacccatacaggcagcaatttcaacaacattcccatacaccggtgttcccccttactcccatggaacgggaacaggccacacaatagacaccgtgatcagaacacatgagtactcgaacaagggaaaacagtatgtttctgacatcacaggatgtacaatggtagatccaacaaatgggccattacccgaagacaatgagccaagtgcctatgcacaattagattgcgttctggaggctttggatagaatggatgaggaacatccaggtctgtttcaagcagcctcacagaatgccatggaggcactaatggtcacaactgtagacaaattaacccaggggagacagacttttgattggacagta…
>1_CY019721_1995.5
atgaatataaatccttattttctcttcatagatgtacccatacaggcagcaatttcaacaacattcccatacaccggtgttcccccttattcccatggaacgggaacaggccacacaatagacaccgtgatcagaacacatgagtactcgaacaaaggaaaacagtatgtttctgacatcacaggatgtacaatggtagatccaacaaatggaccattacccgaagacaatgagccaagtgcctatgcacaattagattgcgttctggaggctttggatagaatggatgaggaacatccaggtctgtttcaagcagcctcacagaatgccatggaggcactaatggtcacaactgtagacaaattaacccaggggagacagacttttgattggacagta…
>1_CY019729_1998.33
atgaatataaatccttattttctcttcatagatgtacccatacaggcagcaatttcaacaacattcccatacaccggtgttcccccttattcccatggaacgggaacaggccacacaatagacaccgtgatcagaacacatgagtactcgaacaaaggaaaacagtatgtttctgacatcacaggatgtacaatggtagatccaacaaatggaccattacccgaagacaatgagccaagtgcctatgcacaattagattgcgttctggaggctttggatagaatggatgaggaacatccaggtctgttccaagcagcctcacagaatgccatggaggcactaatggtcacaactgtagacaaattaacccaggggagacagactttcgattggacagta…
>1_CY019737_2002.58
atgaacataaatccttattttctcttcatagatgtgcccatacaggcagcaatttcaacaacattcccatacactggtgttcccccttattcccatggaacgggaacaggctacacaatagacaccgtgatcagaacacatgagtactcaaacaaggggaaagagtacatttctgatgttacaggatgcacaatggtagatccaacaaatggaccattacccgaagataatgagccgagtgcctatgcgcaattagactgcgttttagaggctttagatagaatggatgaagaacacccaggtctgtttcaagcagcctcacagaatgctatggaggccctaatggtcacaactgtagacaaattaacccaggggagacagacttttgattggacagta…
>1_CY022219_2001.5
atgaatataaatccttattttctcttcatagatgtacccatacaggcagcaatttcaacaacattcccatacaccggtgttcccccttattcccatggaacgggaacaggccacacaatagacaccgtgatcagaacacatgagtactcgaacaaaggaaaacagtatgtttctgacatcacaggatgtacaatggtagatccaacaaatggaccattacccgaagacaatgagccaagtgcctatgcacaattagattgcgttctggaagctttggatagaatggatgaggaacatccaggtctgtttcaagcagcctcacagaatgccatggaggcactaatggtcacaactgtagacaaattaacccaggggagacagactttcgattggacagta…
>1_CY022227_2003.58
atgaatataaatccttactttctcttcatagatgtacccatacaggcagcaatttcaacaacattcccatacaccggtgttcccccttattcccatggaacgggaacaggccacacaatagacaccgtgatcagaacacatgagtactcgaacaaaggaaaacagtatgtttctgacatcacaggatgtacaatggtagacccaacaaatggaccattacccgaagacaatgagccaagtgcctatgcacaattagattgcgttttggaggctttggatagaatggatgaggaacatccaggtctgtttcaagcagcctcacagaatgccatggaggcactaatggtcacaactgtagacaaattaacccaggggagacagactttcgattggacagta…
>1_CY022235_1994.83
atgaatataaatccttattttctcttcatagatgtacccatacaggcagcaatttcaacaacattcccatacactggtgttcccccctattcccatggaacgggaacaggctacacaatagacaccgtggtcagaacacatgagtactcaaacaagggaaaacagtacatttctgatgttacaggatgtacaatgatagacccaacaaatgggccattacccgaggacaatgagccgagtgcctatgcacaattagattgcgttctggaggctttggataaaatggatgaagaacatccaggtctgtttcaagcagcctcacagaatgccatggaagcactaatggtcacaactgtagacaaattaacccaggggagacagacttttgattggacagta…
>1_CY022243_1995.17
atgaatataaatccttattttctcttcatagatgtacccatacaggcagcaatttcaacaacattcccatacaccggtgttcccccttattcccatggaacgggaacaggccacacaatagacaccgtgatcagaacacatgagtactcgaacaagggaaaacagtatgtttctgacatcacaggatgtacaatggtagatccaacaaatggaccattacccgaagacaatgagccaagtgcctatgcacaattagattgcgttctggaggctttggatagaatggatgaggaacatccaggtctgtttcaagcagcctcacagaatgccatggaggcactaatggtcacaactgtagacaaattaacccaggggagacagacttttgattggacagta…
>1_CY022251_2006.92
atgaatataaatccttattttctcttcatagatgtgcccatacaggcagcaatttcaacaacattcccatacactggtgttcccccttattcccatggaacaggaacaggctacacaatagacaccgtgatcagaacgcatgagtactcaaacaaggggaaacagtacatttctgatgttacaggatgcacaatggtagatccaacaaatggaccattacccgaagataatgagccgagtgcctatgcgcaattagattgcgttttagaggctttggatagaatggatgaagaacacccaggtctttttcaagcagcctcacagaatgctatggaggccctaatggtcacaactgtagacaaattaacccaggggagacagacttttgattggacagta…
>1_CY030575_2006.92
atgaatataaatccttattttctcttcatagatgtgcccatacaggcagcaatttcaacaacattcccatacactggtgttcccccttattcccatggaacaggaacaggctacacaatagacaccgtgatcagaacgcatgagtactcaaacaaggggaaacagtacatttctgatgttacaggatgcacaatggtagatccaacaaatggaccattacccgaagataatgagccgagtgcctatgcgcaattagattgcgttttagaggctttggatagaatggatgaagaacacccaggtctttttcaagcagcctcacagaatgctatggaggccctaatggtcacaactgtagacaaattaacccaggggagacagacttttgattggacagta…
>1_CY030583_2006.92
atgaatataaatccttattttctcttcatagatgtgcccatacaggcagcaatttcaacaacattcccatacactggtgttcccccttattcccatggaacaggaacaggctacacaatagacaccgtgatcagaacgcatgagtactcaaacaaggggaaacagtacatttctgatgttacaggatgcacaatggtagatccaacaaatggaccattacccgaagataatgagccgagtgcctatgcgcaattagattgcgttttagaggctttggatagaatggatgaagaacacccaggtctttttcaagcagcctcacagaatgctatggaggccctaatggtcacaactgtagacaaattaacccaggggagacagacttttgattggacagta…
>1_CY030591_2007.08
atgaatataaatccttattttctcttcatagatgtacccatacaggcagcaatttcaacaacattcccatacaccggtgttcccccttactcccatggaacgggaacaggccacacaatagacactgtgatcagaacacatgagtactcaaataagggaaaacaatatatctctgacatcacaggatgtacaatggtagatccaacaaatggaccattacccgaagacaatgagccaagtgcctatgcacaattagattgcgttctggaggctttggatagaatggatgaggaacatccaggtctgtttcaagcagcctcacagaatgccatggaggcactaatggtcacaactgtggacaaattaacccaggggagacagacttttgattggacagta…
>1_CY030599_2007.08
atgaatataaatccttattttctcttcatagatgtgcccatacaggcagcaatttcaacaacattcccatacactggtgttcccccttattcccatggaacaggaacaggctacacaatagacaccgtgatcagaacgcatgagtactcaaacaaggggaaacagtacatttctgatgttacaggatgcacaatggtagatccaacaaatggaccattacccgaagataatgagccgagtgcctatgcgcaattagattgcgttttagaggctttggatagaatggatgaagaacacccaggtctttttcaagcagcctcacagaatgctatggaggccctaatggtcacaactgtagacaaattaacccaggggagacagacttttgattggacagta…
>1_CY030607_2007.17
atgaatataaatccttattttctcttcatagatgtgcccgtacaggcagcaatttcaacaacattcccatacactggtgttcccccttattcccatggaacaggaacaggctacacaatagacaccgtgatcagaacgcatgagtactcaaacaaggggaaacagtacatttctgatgttacaggatgcacaatggtagatccaacaaatggaccattacccgaagataatgagccgagtgcctatgcgcaattagattgcgttttagaggctttggatagaatggatgaagaacacccaggtctttttcaagcagcctcacagaatgctatggaggccctaatggtcacaactgtagacaaattaacccaggggagacagacttttgattggacagta…
>1_CY030615_2007.17
atgaatataaatccttattttctcttcatagatgtgcccatacaggcagcaatttcaacaacattcccatacactggtgttcccccttattcccatggaacaggaacaggctacacaatagacaccgtgatcagaacgcatgagtactcaaacaaggggaaacagtacatttctgatgttacaggatgcacaatggtagatccaacaaatggaccattacccgaagataatgagccgagtgcctatgcgcaattagattgcgttttagaggctttggatagaatggatgaagaacacccaggtctttttcaagcagcctcacagaatgctatggaggccctaatggtcacaactgtagacaaattaacccaggggagacagacttttgattggacagta…
>1_CY030623_2007.17
atgaatataaatccttattttctcttcatagatgtgcccatacaggcagcaatttcaacaacattcccatacactggtgttcccccttattcccatggaacaggaacaggctacacaatagacaccgtgatcagaacgcatgagtactcaaacaaggggaaacagtacatttctgacgttaccggatgcacaatggtagatccaacaaatggaccattacccgaagataatgagccgagtgcctatgcgcaattagattgcgttttagaggctttggatagaatggatgaagaacacccaggtctttttcaagcagcctcacagaatgctatggaggccctaatggtcacaactgtagacaaattaacccaggggagacagacttttgattggacagta…
>1_CY030631_2007.17
atgaatataaatccttattttctcttcatagatgtgcccatacaggcagcaatttcaacaacattcccatacactggtgttcccccttattcccatggaacaggaacaggctacacaatagacaccgtgatcagaacgcatgagtactcaaacaaggggaaacagtacatttctgatgttacaggatgcacaatggtagatccaacaaatggaccattacccgaagataatgagccgagtgcctatgcgcaattagattgcgttttagaggctttggatagaatggatgaagaacacccaggtctttttcaagcagcctcacagaatgctatggaggccctaatggtcacaactgtagacaaattaacccaggggagacagacttttgattggacagta…
>1_CY030639_2007.17
atgaatataaatccttattttctcttcatagatgtgcccatacaggcagcaatttcaacaacattcccatacactggtgttcccccttattcccatggaacaggaacaggctacacaatagacaccgtgatcagaacgcatgagtactcaaacaaggggaaacagtacatttctgatgttacaggatgcacaatggtagatccaacaaatggaccattacccgaagataatgagccgagtgcctatgcgcaattagattgcgttttagaggctttggatagaatggatgaagaacacccaggtctttttcaagcagcctcacagaatgctatggaggccctaatggtcacaactgtagacaaattaacccaggggagacagacttttgattggacagta…
>1_CY030647_2007.17
atgaatataaatccttatttcctcttcatagatgtgcccatacaggcagcaatttcaacaacattcccatacactggtgttcccccttattcccatggaacgggaacaggctacacaatagacaccgtgatcagaacacatgagtactcaaacaaggggaaacagtacatttctgatgttacaggatgcacaatggtagatccaacaaatggcccattacccgaagataatgagccgagtgcctatgcgcaattagattgcgttttagaggctttggatagaatggatgaagaacacccaggtctgtttcaagcagcctcacagaatgctatggaggccctaatggtcacaactgtagacaaattaacccaggggagacagacttttgattggacagta…
>1_CY030655_2007.17
atgaatataaatccttattttctcttcatagatgtgcccatacaggcagcaatttcaacaacattcccatacactggtgttcccccttattcccatggaacaggaacaggctacacaatagacaccgtgatcagaacgcatgagtactcaaacaaggggaaacagtacatttctgatgttacaggatgcacaatggtagatccaacaaatggaccattacccgaagataatgagccgagtgcctatgcgcaattagattgcgttttagaggctttggatagaatggatgaagaacacccaggtctttttcaagcagcctcacagaatgctatggaggccctaatggtcacaactgtagacaaattaacccaggggagacagacttttgattggacagta…
>1_CY030663_2007.17
atgaatataaatccttattttctcttcatagatgtgcccgtacaggcagcaatttcaacaacattcccatacactggtgttcccccttattcccatggaacaggaacaggctacacaatagacaccgtgatcagaacgcatgagtactcaaacaaggggaaacagtacatttctgatgttacaggatgcacaatggtagatccaacaaatggaccattacccgaagataatgagccgagtgcctatgcgcaattagattgcgttttagaggctttggatagaatggatgaagaacacccaggtctttttcaagcagcctcacagaatgctatggaggccctaatggtcacaactgtagacaaattaacccaggggagacagacttttgattggacagta…
>1_CY030671_2007.17
atgaatataaatccttattttctcttcatagatgtgcccgtacaggcagcaatttcaacaacattcccatacactggtgttcccccttattcccatggaacaggaacaggctacacaatagacaccgtgatcagaacgcatgagtactcaaacaaggggaaacagtacatttctgatgttacaggatgcacaatggtagatccaacaaatggaccattacccgaagataatgagccgagtgcctatgcgcaattagattgcgttttagaggctttggatagaatggatgaagaacacccaggtctttttcaagcagcctcacagaatgctatggaggccctaatggtcacaactgtagacaaattaacccaggggagacagacttttgattggacagta…
>1_CY030679_2007.17
atgaatataaatccttattttctcttcatagatgtgcccatacaggcagcaatttcaacaacattcccatacactggtgttcccccttattcccatggaacaggaacaggctacacaatagacaccgtgatcagaacgcatgagtactcaaacaaggggaaacagtacatttctgatgttacaggatgcacaatggtagatccaacaaatggaccattacccgaagataatgagccgagtgcctatgcgcaattagattgcgttttagaggctttggatagaatggatgaagaacacccaggtctttttcaagcagcctcacagaatgctatggaggccctaatggtcacaactgtagacaaattaacccaggggagacagacttttgattggacagta…
>1_CY030687_2007.17
atgaatataaatccttattttctcttcatagatgtgcccgtacaggcagcaatttcaacaacattcccatacactggtgttcccccttattcccatggaacaggaacaggctacacaatagacaccgtgatcagaacgcatgagtactcaaacaaggggaaacagtacatttctgatgttacaggatgcacaatggtagatccaacaaatggaccattacccgaagataatgagccgagtgcctatgcgcaattagattgcgttttagaggctttggatagaatggatgaagaacacccaggtctttttcaagcagcctcacagaatgctatggaggccctaatggtcacaactgtagacaaattaacccaggggagacagacttttgattggacagta…
>1_CY030695_2007.17
atgaatataaatccttattttctcttcatagatgtgcccatacaggcagcaatttcaacaacattcccatacactggtgttcccccttattcccatggaacaggaacaggctacacaatagacaccgtgatcagaacgcatgagtactcaaacaaggggaaacagtacatttctgatgttacaggatgcacaatggtagatccaacaaatggaccattacccgaagataatgagccgagtgcctatgcgcaattagattgcgttttagaggctttggatagaatggatgaagaacacccaggtctttttcaagcagcctcacagaatgctatggaggccctaatggtcacaactgtagacaaattaacccaggggagacagacttttgattggacagta…
>1_CY030703_2007.25
atgaatataaatccttattttctcttcatagatgtgcccatacaggcagcaatttcaacaacattcccatacactggtgttcccccttattcccatggaacaggaacaggctacacaatagacaccgtgatcagaacgcatgagtactcaaacaaggggaaacagtacatttctgatgttacaggatgcacaatggtagatccaacaaatggaccattacccgaagataatgagccgagtgcctatgcgcaattagattgcgttttagaggctttggatagaatggatgaagaacacccaggtctttttcaagcagcctcacagaatgctatggaggccctaatggtcacaactgtagacaaattaacccaggggagacagacttttgattggacagta…
>1_CY030711_2007.25
atgaatataaatccttatttcctcttcatagatgtgcccatacaggcagcaatttcaacaacattcccatacactggtgttcccccttattcccatggaacgggaacaggctacacaatagacaccgtgatcagaacacatgagtactcaaacaaggggaaacagtacatttctgatgttacaggatgcacaatggtagatccaacaaatggcccattacccgaagataatgagccgagtgcctatgcgcaattagattgcgttttagaggctttggatagaatggatgaagaacacccaggtctgtttcaagcagcctcacagaatgctatggaggccctaatggtcacaactgtagacaaattaacccaggggagacagacttttgattggacagta…
>1_CY030719_2007.25
atgaatataaatccttattttctcttcatagatgtgcccatacaggcagcaatttcaacaacattcccatacactggtgttcccccttattcccatggaacaggaacaggctacacaatagacaccgtgatcagaacgcatgagtactcaaacaaggggaaacagtacatttctgatgttacaggatgcacaatggtagatccaacaaatggaccattacccgaagataatgagccgagtgcctatgcgcaattagattgcgttttagaggctttggatagaatggatgaagaacacccaggtctttttcaagcagcctcacagaatgctatggaggccctaatggtcacaactgtagacaaattaacccaggggagacagacttttgattggacagta…
>1_CY030773_2006.92
atgaatataaatccttattttctcttcatagatgtgcccatacaggcagcaatttcaacaacattcccatacactggtgttcccccttattcccatggaacaggaacaggctacacaatagacaccgtgatcagaacgcatgagtactcaaacaaggggaaacagtacatttctgatgttacaggatgcacaatggtagatccaacaaatggaccattacccgaagataatgagccgagtgcctatgcgcaattagattgcgttttagaggctttggatagaatggatgaagaacacccaggtctttttcaagcagcctcacagaatgctatggaggccctaatggtcacaactgtagacaaattaacccaggggagacagacttttgattggacagta…
>1_CY030781_2007.08
atgaatataaatccttatttcctcttcatagatgtgcccatacaggcagcaatttcaacaacattcccatacactggtgttcccccttattcccatggaacgggaacaggctacacaatagacaccgtgatcagaacacatgagtactcaaacaaggggaaacagtacatttctgatgttacaggatgcacaatggtagatccaacaaatggcccattacccgaagataatgagccgagtgcctatgcgcaattagattgcgttttagaggctttggatagaatggatgaagaacacccaggtctgtttcaagcagcctcacagaatgctatggaggccctaatggtcacaactgtagacaaattaacccaggggagacagacttttgattggacagta…
>1_CY030789_2007.08
atgaatataaatccttattttctcttcatagatgtgcccatacaggcagcaatttcaacaacattcccatacactggtgttcccccttattcccatggaacaggaacaggctacacaatagacaccgtgatcagaacgcatgagtactcaaacaaggggaaacagtacatttctgatgttacaggatgcacaatggtagatccaacaaatggaccattacccgaagataatgagccgagtgcctatgcgcaattagattgcgttttagaggctttggatagaatggatgaagaacacccaggtctttttcaagcagcctcacagaatgctatggaggccctaatggtcacaactgtagacaaattaacccaggggagacagacttttgattggacagta…
>1_CY030797_2007.17
atgaatataaatccttattttctcttcatagatgtgcccatacaggcagcaatttcaacaacattcccatacactggtgttcccccttattcccatggaacaggaacaggctacacaatagacaccgtgatcagaacgcatgagtactcaaacaaggggaaacagtacatttctgatgttacaggatgcacaatggtagatccaacaaatggaccattacccgaagataatgagccgagtgcctatgcgcaattagattgcgttttagaggctttggatagaatggatgaagaacacccaggtctttttcaagcagcctcacagaatgctatggaggccctaatggtcacaactgtagacaaattaacccaggggagacagacttttgattggacagta…
>1_CY030805_2007.17
atgaatataaatccttattttctcttcatagatgtgcccatacaggcagcaatttcaacaacattcccatacactggtgttcccccttattcccatggaacaggaacaggctacacaatagacaccgtgatcagaacgcatgagtactcaaacaaggggaaacagtacatttctgatgttacaggatgcacaatggtagatccaacaaatggaccattacccgaagataatgagccgagtgcctatgcgcaattagattgcgttttagaggctttggatagaatggatgaagaacacccaggtctttttcaagcagcctcacagaatgctatggaggccctaatggtcacaactgtagacaaattaacccaggggagacagacttttgattggacagta…
>1_CY030821_2007.17
atgaatataaatccttatttcctcttcatagatgtgcccatacaggcagcaatttcaacaacattcccatacactggtgttcccccttattcccatggaacgggaacaggctacacaatagacaccgtgatcagaacacatgagtactcaaacaaggggaaacagtacatttctgatgttacaggatgcacaatggtagatccaacaaatggcccattacccgaagataatgagccgagtgcctatgcgcaattagattgcgttttagaggctttggatagaatggatgaagaacacccaggtctgtttcaagcagcctcacagaatgctatggaggccctaatggtcacaactgtagacaaattaacccaggggagacagacttttgattggacagta…
>1_CY030829_2007.17
atgaatataaatccttattttctcttcatagatgtgcccatacaggcagcaatttcaacaacattcccatacactggtgttcccccttattcccatggaacaggaacaggctacacaatagacaccgtgatcagaacgcatgagtactcaaacaaggggaaacagtacatttctgatgttacaggatgcacaatggtagatccaacaaatggaccattacccgaagataatgagccgagtgcctatgcgcaattagattgcgttttagaggctttggatagaatggatgaagaacacccaggtctttttcaagcagcctcacagaatgctatggaggccctaatggtcacaactgtagacaaattaacccaggggagacagacttttgattggacagta…
>1_CY030837_2007.17
atgaatataaatccttattttctcttcatagatgtgcccatacaggcagcaatttcaacaacattcccatacactggtgttcccccttattcccacggaacaggaacaggctacacaatagacaccgtgatcagaacgcatgagtactcaaacaaggggaaacagtacatttctgatgttacaggatgcacaatggtagatccaacaaatggaccattacccgaagataatgagccgagtgcctatgcgcaattagattgcgttttagaggctttggatagaatggatgaagaacacccaggtctttttcaagcagcctcacagaatgctatggaggccctaatggtcacaactgtagacaaattaacccaggggagacagacttttgattggacagta…
>1_CY030845_2004.67
atgaatataaatccttattttctcttcatagatgtacccatacaggcagcaatttcaacaacattcccatacaccggtgttcccccttactcccatggaacgggaacaggccacacaatagacaccgtgatcagaacacatgagtactcgaataagggaaaacaatatgtttctgacatcacaggatgtacaatggtagatccaacaaatggaccattacccgaagacaatgagccaagtgcctatgcacaattagattgcgttctggaggctttggatagaatggatgaggaacatccaggtctgtttcaagcagcctcacagaatgccatggaggcactaatggtcacaactgtagacaaattaacccaggggagacagacttttgattggacagta…
>1_CY030861_2006.99
atgaatataaatccttattttctcttcatagatgtgcccatacaggcagcaatttcaacaacattcccatacactggtgttcccccttattcccatggaacaggaacaggctacacaatagacaccgtgatcagaacgcatgagtactcaaacaaggggaaacagtacatttctgatgttacaggatgcacaatggtagatccaacaaatggaccattacccgaagataatgagccgagtgcctatgcgcaattagattgcgttttagaggctttggatagaatggatgaagaacacccaggtctttttcaagcagcctcacagaatgctatggaggccctaatggtcacaactgtagacaaattaacccaggggagacagacttttgattggacagta…
>1_CY031785_2005.17
atgaatataaatccttactttctcttcatagatgtacccatacaggcagcaatttcaacaacattcccatacaccggtgttcccccttattcccatggaacgggaacaggccacacaatagacaccgtgatcagaacacatgagtactcgaacaaaggaaaacagtatgtttctgacatcacaggatgtacaatggtagacccaacaaatggaccattacccgaagacaatgagccaagtgcctatgcacaattagattgcgttttggaggctttggatagaatggatgaggaacatccaggtctgtttcaagcagcctcacagaatgccatggaggcactaatggtcacaactgtagacaaattaacccaggggagacagactttcgattggacagta…
>1_CY031793_2004.17
atgaatataaatccttactttctcttcatagatgtacccatacaggcagcaatttcaacaacattcccatacaccggtgttcccccttattcccatggaacgggaacaggccacacaatagacaccgtgatcagaacacatgagtactcgaacaaaggaaaacagtatgtttctgacatcacaggatgtacaatggtagacccaacaaatggaccattacccgaagacaatgagccaagtgcctatgcacaattagattgcgttttggaggctttggatagaatggatgaggaacatccaggtctgtttcaagcagcctcacaaaatgccatggaggcactaatggtcacaactgtagacaaattaacccaggggagacagactttcgattggacagta…
>1_CY033455_2007.17
atgaatataaatccttattttctcttcatagatgtgcccatacaggcagcaatttcaacaacattcccatacactggtgttcccccttattcccatggaacaggaacaggctacacaatagacaccgtgatcagaacgcatgagtactcaaacaaggggaaacagtacatttctgatgttacaggatgcacaatggtagatccaacaaatggaccattacccgaagataatgagccgagtgcctatgcgcaattagattgcgttttagaggctttggatagaatggatgaagaacacccaggtctttttcaagcagcctcacagaatgctatggaggccctaatggtcacaactgtagacaaattaacccaggggagacagacttttgattggacagta…
>1_CY033802_2007.08
atgaatataaatccttattttctcttcatagatgtgcccatacaggcagcaatttcaacaacattcccatacactggtgttcccccttattcccatggaacaggaacaggctacacaatagacaccgtgatcagaacgcatgagtactcaaacaaggggaaacagtacatttctgatgttacaggatgcacaatggtagatccaacaaatggaccattacccgaagataatgagccgagtgcctatgcgcaattagattgcgttttagaggctttggatagaatggatgaagaacacccaggtctttttcaagcagcttcacagaatgctatggaggccctaatggtcacaactgtagacaaattaacccaggggagacagacttttgattggacagta…
>1_CY033810_2005.08
atgaatataaatccttatttcctcttcatagatgtgcccatacaggcagcaatttcaacaacattcccatacactggtgttcccccttattcccatggaacgggaacaggctacacaatagacaccgtgatcagaacacatgagtactcaaacaaggggaaacagtacatttctgatgttacaggatgcacaatggtagatccaacaaatggcccattacccgaagataatgagccgagtgcctatgcgcaattagattgcgttttagaggctttggatagaatggatgaagaacacccaggtctgtttcaagcagcctcacagaatgctatggaggccctaatggtcacaactgtagacaaattaacccaggggagacagacttttgattggacagta…
>1_CY033818_2005.08
atgaatataaatccttattttctcttcatagatgtacccatacaggcagcaatttcaacaacattcccatacaccggtgttcccccttactcccatggaacgggaacaggccacacaatagacaccgtgatcagaacacatgagtactcaaataagggaaaacaatatgtttctgacatcacaggatgtacaatggtagatccaacaaatggaccattacccgaagacaatgagccaagtgcctatgcacaattagattgcgttctggaggctttggatagaatggatgaggaacatccaggtctgtttcaagcagcctcacagaatgccatggaggcactaatggtcacaactgtagacaaattaacccaggggagacagacttttgattggacagta…
>1_CY033834_2003.5
atgaatataaatccttactttctcttcatagatgtacccatacaggcagcaatttcaacaacattcccatacaccggtgttcccccttattcccatggaacgggaacaggccacacaatagacaccgtgatcagaacacatgagtactcgaacaaaggaaaacagtatgtttctgacatcacaggatgtacaatggtagacccaacaaatggaccattacccgaagacaatgagccaagtgcctatgcacaattagattgcgttttggaggctttggatagaatggatgaggaacatccaggtctgtttcaagcagcctcacagaatgccatggaggcactaatggtcacaactgtagacaaattaacccaggggagacagactttcgattggacagta…
>1_CY033850_2003.5
atgaatataaatccttactttctcttcatagatgtacccatacaggcagcaatttcaacaacattcccatacaccggtgttcccccttattcccatggaacgggaacaggccacacaatagacaccgtgatcagaacacatgagtactcgaacaaaggaaaacagtatgtttctgacatcacaggatgtacaatggtagacccaacaaatggaccattacccgaagacaatgagccaagtgcctatgcacaattagattgcgttttggaggctttggatagaatggatgaggaacatccaggtctgtttcaagcagcctcacagaatgccatggaggcactaatggtcacaactgtagacaaattaacccaggggagacagactttcgattggacagta…
>1_CY033858_2004.5
atgaatataaatccttattttctcttcatagatgtacccatacaggcagcaatttcaacaacattcccatacaccggtgttcccccttattcccatggaacgggaacaggccacacaatagacactgtgatcagaacacatgagtactcgaataagggaaaacaatatgtttctgacatcacaggatgtacaatggtagatccaacaaatggaccattacccgaagacaatgagccaagtgcctatgcacaattagattgcgttctggaggctttggatagaatggatgaagaacatccaggtctgtttcaagcagcctcacagaatgccatggaggcactaatggtcacaactgtagacaaattaacccaggggagacagacttttgattggacagta…
>1_CY033866_2004.5
atgaatataaatccttattttctcttcatagatgtgcccatacaggcagcaatttcaacaacattcccatacactggtgttcccccttattcccatggaacaggaacaggctacacaatagacaccgtgatcagaacacatgagtactcaaacaaggggaaacagtacatttctgatgttacaggatgcacaatggtagatccaacaaatggaccattacccgaagataatgagccgagtgcctatgcgcaattagattgcgttttagaggctttggatagaatggatgaagaacacccaggtctgtttcaagcagcctcacagaatgctatggaggccctaatggtcacaactgtagacaagttaacccaggggagacagacttttgattggacagta…
>1_CY033882_2006.5
atgaatataaatccttattttctcttcatagatgtacccatacaggcagcaatttcaacaacattcccatacaccggtgttcccccctactcccatggaacgggaacaggccacacaatagacaccgtgatcagaacacatgagtactcaaataaggggaaacaatatgtctctgacatcacaggatgtacaatggtagatccaacaaacggaccattacccgaagacaatgagccaagtgcctatgcacaattagattgcgttctggaggctttggatagaatggatgaggaacatccaggtctgtttcaagcagcctcacagaatgccatggaggcactaatggtcacaactgtagacaaattaacccaggggagacagacttttgattggacagta…
>1_CY033890_2001.08
atgaatataaatccttactttctcttcatagatgtacccatacaggcagcaatttcaacaacattcccatacaccggtgttcccccttattcccatggaacgggaacaggccacacaatagacaccgtgatcagaacacatgagtactcgaacaaaggaaaacagtatgtttctgacatcacaggatgtacaatggtagacccaacaaatggaccattacccgaagacaatgagccaagtgcctatgcacaattagattgcgttttggaggctttggatagaatggatgaggaacatccaggtctgtttcaagcagcctcacagaatgccatggaggcactaatggtcacaactgtagacaaattaacccaggggagacagactttcgattggacagta…
>1_CY033898_2001.17
atgaatataaatccttactttctcttcatagatgtacccatacaggcagcaatttcaacaacattcccatacaccggtgttcccccttattcccatggaacgggaacaggccacacaatagacaccgtgatcagaacacatgagtactcgaacaaaggaaaacagtatgtttctgacatcacaggatgtacaatggtagacccaacaaatggaccattacccgaagacaatgagccaagtgcctatgcacaattagattgcgttttggaggctttggatagaatggatgaggaacatccaggtctgtttcaagcagcctcacagaatgccatggaggcactaatggtcacaactgtagacaaattaacccaggggagacagactttcgattggacagta…
>1_CY033906_2001.17
atgaatataaatccttactttctcttcatagatgtacccatacaggcagcaatttcaacaacattcccatacaccggtgttcccccttattcccatggaacgggaacaggccacacaatagacaccgtgatcagaacacatgagtactcgaacaaaggaaaacagtatgtttctgacatcacaggatgtacaatggtagacccaacaaatggaccattacccgaagacaatgagccaagtgcctatgcacaattagattgcgttttggaggctttggatagaatggatgaggaacatccaggtctgtttcaagcagcctcacagaatgccatggaggcactaatggtcacaactgtagacaaattaacccaggggagacagactttcgattggacagta…
>1_CY033914_2004.99
atgaatataaatccttactttctcttcatagatgtacccatacaggcagcaatttcaacaacattcccatacaccggtgttcccccttattcccatggaacgggaacaggccacacaatagacaccgtgatcagaacacatgagtactcgaacaaaggaaaacagtatgtttctgacatcacaggatgtacaatggtagacccaacaaatggaccattacccgaagacaatgagccaagtgcctatgcacaattagattgcgttttggaggctttggatagaatggatgaggaacatccaggtctgtttcaagcagcctcacagaatgccatggaggcactaatggtcacaactgtagacaaattaacccaggggagacagactttcgattggacagta…
>1_CY033930_2005.92
atgaatataaatccttattttctcttcatagatgtgcccatacaggcagcaatttcaacaacattcccatacactggtgttcccccttattcccatggaacaggaacaggctacacaatagacaccgtgatcagaacacatgagtactcaaacaaggggaaacagtacatttctgatgttacaggatgcacaatggtagatccaacaaatggaccattacccgaagataatgagccgagtgcctatgcgcaattagattgcgttttagaggctttggatagaatggatgaagaacacccaggtctgtttcaagcagcctcacagaatgctatggaggccctaatggtcacaactgtagacaaattaacccagggaagacagacttttgattggacagta…
>1_CY033962_2007.08
atgaatataaatccttattttctcttcatagatgtgcccatacaggcagcaatttcaacaacattcccatacactggtgttcccccttattcccatggaacaggaacaggctacacaatagacaccgtgatcagaacgcatgagtactcaaacaaggggaaacagtacatttctgatgttacaggatgcacaatggtagatccaacaaatggaccattacccgaagataatgagccgagtgcctatgcgcaattagattgcgttttagaggctttggatagaatggatgaagaacacccaggtctttttcaagcagcctcacagaatgctatggaggccctaatggtcacaactgtagacaaattaacccaggggagacagacttttgattggacagta…
>1_CY033970_2007.67
atgaatataaatccttattttctcttcatagatgtacccatacaggcagcaatttcaacaacattcccatacaccggtgttcccccttactcccatggaacgggaacaggccacacaatagacaccgtgatcagaacacatgagtactcaaataagggaaaacaatatgtctctgacatcacaggatgtacaatggtagatccaacaaatggaccattacccgaagacaatgagccgagtgcctatgcacaattagattgcgttctggaggctttggatagaatggatgaggaacatccaggtctgtttcaagcagcctcacagaatgccatggaggcactaatggtcacaactgtagacaaattaacccaggggagacagacttttgattggacagta…
>1_CY037373_1999.08
atgaatataaatccttattttctcttcatagatgtacccatacaggcagcaatttcaacaacattcccatacaccggtgttcccccttattcccatggaacgggaacaggccacacaatagacaccgtgatcagaacacatgagtactcgaacaaaggaaaacagtatgtttctgacatcacaggatgtacaatggtagatccaacaaatggaccattacccgaagacaatgagccaagtgcctatgcacaattagattgcgttttggaggctttggatagaatggatgaggaacatccaggtctgtttcaagcagcctcacagaatgccatggaggcattaatggtcacaactgtagacaaattaacccaggggagacagactttcgattggacagta…
>1_CY037381_2007.17
atgaatataaatccttatttcctcttcatagatgtgcccatacaggcagcaatttcaacaacattcccatacactggtgttcccccttattcccatggaacgggaacaggctacacaatagacaccgtgatcagaacacatgagtactcaaacaaggggaaacagtacatttctgatgttacaggatgcacaatggtagatccaacaaatggcccattacccgaagataatgagccgagtgcctatgcgcaattagattgcgttttagaggctttggatagaatggatgaagaacacccaggtctgtttcaagcagcctcacagaatgctatggaggccctaatggtcacaactgtagacaaattaacccaggggagacagacttttgattggacagta…
>1_CY037389_2007.17
atgaatataaatccttattttctcttcatagatgtgcccatacaggcagcaatttcaacaacattcccatacactggtgttcccccttattcccatggaacaggaacaggctacacaatagacaccgtgatcagaacgcatgagtactcaaacaaggggaaacagtacatttctgatgttacaggatgcacaatggtagatccaacaaatggaccattacccgaagataatgagccgagtgcctatgcgcaattagattgcgttttagaggctttggatagaatggatgaagaacacccaggtctttttcaagcagcctcacagaatgctatggaggccctaatggtcacaactgtagacaaattaacccaggggagacagacttttgattggacagta…
>1_CY037397_2007.17
atgaatataaatccttattttctcttcatagatgtgcccgtacaggcagcaatttcaacaacattcccatacactggtgttcccccttattcccatggaacaggaacaggctacacaatagacaccgtgatcagaacgcatgagtactcaaacaaggggaaacagtacatttctgatgttacaggatgcacaatggtagatccaacaaatggaccattacccgaagataatgagccgagtgcctatgcgcaattagattgcgttttagaggctttggatagaatggatgaagaacacccaggtctttttcaagcagcctcacagaatgctatggaggccctaatggtcacaactgtagacaaattaacccaggggagacagacttttgattggacagta…
>1_CY037405_2007.25
atgaatataaatccttattttctcttcatagatgtgcccgtacaggcagcaatttcaacaacattcccatacactggtgttcccccttattcccatggaacaggaacaggctacacaatagacaccgtgatcagaacgcatgagtactcaaacaaggggaaacagtacatttctgatgttacaggatgcacaatggtagatccaacaaatggaccattacccgaagataatgagccgagtgcctatgcgcaattagattgcgttttagaggctttggatagaatggatgaagaacacccaggtctttttcaagcagcctcacagaatgctatggaggccctaatggtcacaactgtagacaaattaacccaggggagacagacttttgattggacagta…
>1_CY037413_2007.25
atgaatataaatccttattttctcttcatagatgtgcccatacaggcagcaatttcaacaacattcccatacactggtgttcccccttattcccatggaacaggaacaggctacacaatagacaccgtgatcagaacgcatgagtactcaaacaaggggaaacagtacatttctgatgttacaggatgcacaatggtagatccaacaaatggaccattacccgaagataatgagccgagtgcctatgcgcaattagattgcgttttagaggctttggatagaatggatgaagaacacccaggtctttttcaagcagcctcacagaatgctatggaggccctaatggtcacaactgtagacaaattaacccaggggagacagacttttgattggacagta…
>1_CY037421_2007.25
atgaatataaatccttattttctcttcatagatgtacccatacaggcagcaatttcaacaacattcccatacaccggtgttcccccttactcccatggaacgggaacaggccacacaatagacactgtgatcagaacacatgagtactcaaataagggaaaacaatatgtctctgacatcacaggatgtacaatggtagacccaacaaatggaccattacccgaagacaatgagccaagtgcctatgcacaattagattgcgttctggaggctttggatagaatggatgaggaacatccaggtctgtttcaagcagcctcacagaatgccatggaggcactaatggtcacaactgtagacaaattaacccaggggagacagacttttgattggacagta…
>1_CY037429_2007.25
atgaatataaatccttatttcctcttcatagatgtgcccatacaagcagcaatttcaacaacattcccatacactggtgttcccccttattcccatggaacgggaacaggctacacaatagacaccgtgatcagaacacatgagtactcaaacaaggggaaacagtacatttctgatgttacaggatgcacaatggtagatccaacaaatggcccattacccgaagataatgagccgagtgcctatgcgcaattagattgcgttttagaggctttggatagaatggatgaagaacacccaggtctgtttcaagcagcctcacagaatgctatggaggccctaatggtcacaactgtagacaaattaacccaggggagacagacttttgattggacagta…
>1_CY037437_2007.25
atgaatataaatccttattttctcttcatagatgtgcccatacaggcagcaatttcaacaacattcccatacactggtgttcccccttattcccacggaacaggaacaggctacacaatagacaccgtgatcagaacgcatgagtactcaaacaaggggaaacagtacatttctgatgttacaggatgcacaatggtagatccaacaaatggaccattacccgaagataatgagccgagtgcctatgcgcaattagattgcgttttagaggctttggatagaatggatgaagaacacccaggtctttttcaagcagcctcacagaatgctatggaggccctaatggtcacaactgtagacaaattaacccaggggagacagacttttgattggacagta…
>1_CY038269_2005.08
atgaatataaatccttatttcctcttcatagatgtgcccatacaggcagcaatttcaacaacattcccatacactggtgttcccccttattcccatggaacgggaacaggctacacaatagacaccgtgatcagaacacatgagtactcaaacaaggggaaacagtacatttctgatgttacaggatgcacaatggtagatccaacaaatggcccattacccgaagataatgagccgagtgcctatgcgcaattagattgcgttttagaggctttggatagaatggatgaagaacacccaggtctgtttcaagcagcctcacagaatgctatggaggccctaatggtcacaactgtagacaaattaacccaggggagacagacttttgattggacagta…
>1_CY038277_2007.08
atgaatataaatccttattttctcttcatagatgtgcccatacaggcagcaatttcaacaacattcccatacactggtgttcccccttattcccatggaacaggaacaggctacacaatagacaccgtgatcagaacgcatgagtactcaaacaaggggaaacagtacatttctgatgttacaggatgcacaatggtagatccaacaaatggaccattacccgaagataatgagccgagtgcctatgcgcaattagattgcgttttagaggctttggatagaatggatgaagaacacccaggtctttttcaagcagcctcacagaatgctatggaggccctaatggtcacaactgtagacaaattaacccaggggagacagacttttgattggacagta…
>1_CY038293_2004.5
atgaatataaatccttatttcctcttcatagatgtgcccatacaggcagcaatttcaacaacattcccatacactggtgttcccccttattcccatggaacgggaacaggctacacaatagacaccgtgatcagaacacatgagtactcaaacaaggggaaacagtacatttctgatgttacaggatgcacaatggtagatccaacaaatggcccattacccgaagataatgagccgagtgcctatgcgcaattagattgcgttttagaggctttggatagaatggatgaagaacacccaggtctgtttcaagcagcctcacagaatgctatggaggccctaatggtcacaactgtagacaaattaacccaggggagacagacttttgattggacagta…
>1_CY038301_2008.25
atgaatataaatccttattttctcttcatagatgtacccatacaggcagcaatttcaacaacattcccatacaccggtgttcccccttactcccatggaacgggaacaggccacacaatagacaccgtgatcagaacacatgagtactcaaataaggggaaacaatatgtctctgacatcacaggatgtacaatggtagatccaacaaacggaccattacccgaagacaatgagccaagtgcctatgcacaattagattgcgttctggaggctttggatagaatggatgaggaacatccaggtctgtttcaagcagcctcacagaatgccatggaggcactaatggtcacaactgtagacaaattaacccaggggagacagacttttgattggacagta…
>1_CY038309_2008.25
atgaatataaatccttattttctcttcatagatgtacccatacaggcagcaatttcaacaacattcccatacaccggtgttcccccctattcccatggaacgggaacaggccacacaatagacaccgtgatcagaacacatgagtactcaaataaggggaaacaatatgtctctgacatcacaggatgtacaatggtagatccaacaaacggaccattacccgaagacaatgagccaagtgcctatgcacaattagattgcgttctggaggctttggatagaatggatgaggaacatccaggtctgtttcaagcagcctcacagaatgccatggaggcactaatggtcacaactgtagacaaattaactcaggggagacagacttttgattggacagta…
>1_CY038317_2008.25
atgaatataaatccttattttctcttcatagatgtacccatacaggcagcaatttcaacaacattcccatacaccggtgttcccccctattcccatggaacgggaacaggccacacaatagacaccgtgatcagaacacatgagtactcaaataaggggaaacaatatgtctctgacatcacaggatgtacaatggtagatccaacaaacggaccattacccgaagacaatgagccaagtgcctatgcacaattagattgcgttctggaggctttggatagaatggatgaggaacatccaggtctgtttcaagcagcctcacagaatgccatggaggcactaatggtcacaactgtagacaaattaactcaggggagacagacttttgattggacagta…
>1_CY038325_2007.08
atgaatataaatccttattttctcttcatagatgtgcccatacaggcagcaatttcaacaacattcccatacactggtgttcccccttattcccatggaacaggaacaggctacacaatagacaccgtgatcagaacgcatgagtactcaaacaaggggaaacagtacatttctgatgttacaggatgcacaatggtagatccaacaaatggaccattacctgaagataatgagccgagtgcctatgcgcaattagattgcgttttagaggctttggatagaatggatgaagaacacccaggtctttttcaagcagcctcacagaatgctatggaggccctaatggtcacaactgtagacaaattaacccaggggagacagacttttgattggacagta…
>1_CY038341_2008.51
------ataaatccttattttctcttcatagatgtacccatacaggcagcaatttcaacaacattcccatacaccggtgttcccccctactcccatggaacgggaacaggccacacaatagacaccgtgatcagaacacatgagtactcaaataaggggaaacaatacgtctctgacatcacaggatgtacaatggtagatccaacaaacggaccattacccgaagacaatgagccaagtgcctatgcacaattagattgcgttctggaggctttggatagaatggatgaggaacatccaggtctgtttcaagcagcctcacagaatgccatggaggcactaatggtcacaactgtagacaaattaacccaggggagacagacttttgattggacagta…
>1_CY038349_2008.25
atgaatataaatccttattttctcttcatagatgtacccatacaggcagcaatttcaacaacattcccatacaccggtgttcccccctactcccatggaacgggaacaggccacacaatagacaccgtgatcagaacacatgagtactcaaataaggggaaacaatatgtctctgacatcacaggatgtacaatggtagatccaacaaacggaccattacccgaagacaatgagccaagtgcctatgcacaattagattgcgttctggaggctttggatagaatggatgaggaacatccaggtctgtttcaagcagcctcacagaatgccatggaggcactaatggtcacaactgtagacaaattaacccaggggagacagacttttgattggacagta…
>1_CY038781_2007.25
atgaatataaatccttattttctcttcatagatgtgcccatacaggcagcaatttcaacaacattcccatacactggtgttcccccttattcccatggaacaggaacaggctacacaatagacaccgtgatcagaacgcatgagtactcaaacaaggggaaacagtacatttctgatgttacaggatgcacaatggtagatccaacaaatggaccattacccgaagataatgagccgagtgcctatgcgcaattagattgcgttttagaggctttggatagaatggatgaagaacacccaggtctttttcaagcagcctcacagaatgctatggaggccctaatggtcacaactgtagacaaattaacccaggggagacagacttttgattggacagta…
>1_CY040368_2006.92
atgaatataaatccttattttctcttcatagatgtgcccatacaggcagcaatttcaacaacattcccatacactggtgttcccccttattcccatggaacaggaacaggctacacaatagacaccgtgatcagaacgcatgagtactcaaacaaggggaaacagtacatttctgatgttacaggatgcacaatggtagatccaacaaatggaccattacccgaagataatgagccgagtgcctatgcgcaattagattgcgttttagaggctttggatagaatggatgaagaacacccaggtctttttcaagcagcctcacagaatgctatggaggccctaatggtcacaactgtagacaaattaacccaggggagacagacttttgattggacagta…
>1_CY040376_2006.99
atgaatataaatccttattttctcttcatagatgtgcccatacaggcagcaatttcaacaacattcccatacactggtgttcccccttattcccatggaacaggaacaggctacacaatagacaccgtgatcagaacgcatgagtactcaaacaaggggaaacagtacatttctgatgttacaggatgcacaatggtagatccaacaaatggaccattacccgaagataatgagccgagtgcctatgcgcaattagattgcgttttagaggctttggatagaatggatgaagaacacccaggtctttttcaagcagcctcacagaatgctatggaggccctaatggtcacaactgtagacaaattaacccaggggagacagacttttgattggacagta…
>1_CY040383_2007.08
atgaatataaatccttattttctcttcatagatgtgcccatacaggcagcaatttcaacaacattcccatacactggtgttcccccttattcccatggaacaggaacaggctacacaatagacaccgtgatcagaacgcatgagtactcaaacaaggggaaacagtacatttctgatgttacaggatgcacaatggtagatccaacaaatggaccattacccgaagataatgagccgagtgcctatgcgcaattagattgcgttttagaggctttggatagaatggatgaagaacacccaggtctttttcaagcagcctcacagaatgctatggaggccctaatggtcacaactgtagacaaattaacccaggggagacagacttttgattggacagta…
>1_CY040391_2004.99
atgaatataaatccttactttctcttcatagatgtacccatacaggcagcaatttcaacaacattcccatacaccggtgttcccccttattcccatggaacgggaacaggccacacaatagacaccgtgatcagaacacatgagtactcgaacaaaggaaaacagtatgtttctgacatcacaggatgtacaatggtagacccaacaaatggaccattacccgaagacaatgagccaagtgcctatgcacaattagattgcgttttggaggctttggatagaatggatgaggaacatccaggtctgtttcaagcagcctcacagaatgccatggaggcactaatggtcacaactgtagacaaattaacccaggggagacagactttcgattggacagta…
>1_CY040399_2005.5
atgaatataaatccttattttctcttcatagatgtgcccatacaggcagcaatttcaacaacattcccatacactggtgttcccccttattcccatggaacaggaacaggctacacaatagacaccgtgatcagaacgcatgagtactcaaacaaggggaaacagtacatttctgatgttacaggatgcacaatggtagatccaacaaatggaccattacccgaagataatgagccgagtgcctatgcgcaattagattgcgttttagaggctttggatagaatggatgaagaacacccaggtctttttcaagcagcttcacagaatgctatggaggccctaatggtcacaactgtagacaaattaacccaggggagacagacttttgattggacagta…
>1_CY040407_2006.92
atgaatataaatccttattttctcttcatagatgtgcccatacaggcagcaatttcaacaacattcccatacactggtgttcccccttattcccatggaacaggaacaggctacacaatagacaccgtgatcagaacgcatgagtactcaaacaaggggaaacagtacatttctgatgttacaggatgcacaatggtagatccaacaaatggaccattacccgaagataatgagccgagtgcctatgcgcaattagattgcgttttagaggctttggatagaatggatgaagaacacccaggtctttttcaagcagcctcacagaatgctatggaggccctaatggtcacaactgtagacaaattaacccaggggagacagacttttgattggacagta…
>1_CY040423_2002.51
atgaatataaatccttattttctcttcatagatgtgcccatacaggcagcaatttcaacaacattcccatacactggtgttcccccttattcccatggaacgggaacaggctacacaatagacaccgtgatcagaacacatgagtactcaaacaaggggaaacagtacatttctgatgttacaggatgcacaatggtagatccaacaaatggaccattacccgaagataatgagccgagtgcctatgcgcaattagattgcgttttagaggctttggacagaatggatgaagaacacccaggtctgtttcaagcagcctcacagaatgctatggaggccctaatggtcacaactgtagacaaattaacccaggggagacagacttttgattggacagta…
>1_CY040431_2008.33
atgaatataaatccttattttctcttcatagatgtacccatacaggcagcaatttcaacaacattcccatacaccggtgttcccccctactcccatggaacgggaacaggccacacaatagacaccgtgatcagaacacatgagtactcaaataaggggaaacaatatgtctctgacatcacaggatgtacaatggtagatccaacaaacggaccattacccgaagacaatgagccaagtgcctatgcacaattagattgcgttctggaggctttggatagaatggatgaggaacatccaggtctgtttcaagcagcctcacagaatgccatggaggcactaatggtcacaactgtagacaaattaacccaggggagacagacttttgattggacagta…
>1_CY040439_2008.51
-tgaatataaatccttattttctcttcatagatgtacccatacaggcagcaatttcaacaacattcccatacaccggtgttcccccctactcccatggaacgggaacaggccacacaatagacaccgtgatcagaacacatgagtactcaaataaggggaaacaatatgtctctgacatcacaggatgtacaatggtagatccaacaaacggaccattacccgaagacaatgagccaagtgcctatgcacaattagattgcgttctggaggctttggatagaatggatgaggaacatccaggtctgtttcaagcagcctcacagaatgccatggaggcactaatggtcacaactgtagacaaattaacccaggggagacagacttttgattggacagta…
>1_CY040447_1994.5
-----------tccttattttctcttcatagatgtacccatacaggcagcaatttcaacaacattcccatacaccggtgttcccccttactcccatggaacgggaacaggccacacaatagacaccgtgatcagaacacatgagtactcgaacaagggaaaacagtatgtttctgacatcacaggatgtacaatggtagatccaacaaatgggccattacccgaagacaatgagccaagtgcctatgcacaattagattgcgttctggaggctttggatagaatggatgaggaacatccaggtctgtttcaagcagcctcacagaatgccatggaggcactaatggtcacaactgtagacaaattaacccaggggagacagacctttgattggacagta…
>1_CY040455_2004.5
atgaatataaatccttatttcctcttcatagatgtgcccatacaggcagcaatttcaacaacattcccatacactggtgttcccccttattcccatggaacgggaacaggctacacaatagacaccgtgatcagaacacatgagtactcaaacaaggggaaacagtacatttctgatgttacaggatgcacaatggtagatccaacaaatggcccattacccgaagataatgagccgagtgcctatgcgcaattagattgcgttttagaggctttggatagaatggatgaagaacacccaggtctgtttcaagcagcctcacagaatgctatggaggccctaatggtcacaactgtagacaaattaacccaggggagacagacttttgattggacagta…
>1_CY098868_2010.83
atgaatataaatccttattttctcttcatagatgtgcccgtacaggcagcaatttcaacaacattcccatacactggtgttcccccttattcccatggaacaggaacaggctacacaatagacaccgtgatcagaacgcatgagtactcaaacaaggggaaacagtacatttctgatgttacaggatgcacaatggtagatccaacaaatggaccattacccgaagataatgagccgagtgcctatgcgcaattagattgcgtcttagaggctttggatagaatggatgaagaacacccaggtctttttcaagcagcctcacaaaatgctatggaggccctaatggtcacaactgtagacaaattaacccaggggagacagacttttgattggacagta…
>1_CY098876_2010.75
atgaatataaatccttattttctcttcatagatgtgcccgtacaggcagcaatttcaacaacattcccatacactggtgttcccccttattctcatggaacaggaacaggctacacaatagacaccgtgatcagaacgcatgagtactcaaacaaggggaaacagtacatttctgatgttacaggatgcacaatggtagatccaataaatggaccattacccgaagataatgagccgagtgcctatgcgcaattagattgcgttttagaggcgttggatagaatggatgaagaacacccaggtctttttcaagcagcctcacagaatgctatggaggccctaatggtcacaactgtagacaaattaacccaggggagacagacttttgattggacagta…
>1_CY098891_2006.17
atgaatataaatccttatttcctcttcatagatgtgcccatacaggcagcaatttcaacaacattcccatacactggtgttcccccttattcccatggaacgggaacaggctacacaatagacaccgtgatcagaacacatgagtactcaaacaaggggaaacagtacatttctgatgttacaggatgcacaatggtagatccaacaaatggcccattacccgaagataatgagccgagtgcctatgcgcaattagattgcgttttagaggctttggatagaatggatgaagaacacccaggtctgtttcaagcagcctcacagaatgctatggaggccctaatggtcacaactgtagacaaattaacccaggggagacagacttttgattggacagta…
>1_CY098905_2003.08
atgaatataaatccttattttctcttcatagatgtgcccatacaggcagcaatttcaacaacattcccatacactggtgttcccccttattcccatggaacgggaacaggctacacaatagacaccgtgatcagaacacatgagtactcaaacaaggggaaacagtacatttctgatgttacaggatgcacaatggtagatccaacaaatggaccattacccgaagataatgagccgagtgcctatgcgcaattagattgcgttttagaggctttggatagaatggatgaagaacacccaggtctgtttcaagcagcctcacagaatgctatggaggccctaatggtcacaactgtagacaaattaacccaggggagacagacttttgattggacagta…
>1_CY098913_2004.99
atgaatataaatccttattttctcttcatagatgtacccatacaggcagcaatttcaacaacattcccatacaccggtgttcccccttactcccatggaacgggaacaggccacacaatagacaccgtgatcagaacacatgagtactcaaataagggaaaacaatatgtctctgacatcacaggatgtacaatggtagatccaacaaatggaccattacccgaagacaatgagccaagtgcctatgcacaattagattgcgttctggaggctttggatagaatggatgaggaacatccaggtctgtttcaagcagcctcacagaatgccatggaggcactaatggtcacaactgtagacaaattaacccaggggagacagacttttgattggacagta…
>1_CY098921_2005.17
atgaatataaatccttattttctcttcatagatgtacccatacaggcagcaatttcaacaacattcccatacaccggtgttcccccttactcccatggaacgggaacaggccacacaatagacaccgtgatcagaacacatgagtactcaaataagggaaaacaatatgtctctgacatcacaggatgtacaatggtagatccaacaaatggaccattacccgaagacaatgagccaagtgcctatgcacaattagattgcgttctggaggctttggatagaatggatgaggaacatccaggtctgtttcaagcagcctcacagaatgccatggaggcactaatggtcacaactgtagacaaattaacccaggggagacagacttttgattggacagta…
>1_CY098973_2006.99
atgaatataaatccttattttctcttcatagatgtgcccatacaggcagcaatttcaacaacattcccatacactggtgttcccccttattcccatggaacaggaacaggctacacaatagacaccgtgatcagaacgcatgagtactcaaacaaggggaaacagtacatttctgatgttacaggatgcacaatggtagatccaacaaatggaccattacccgaagataatgagccgagtgcctatgcgcaattagattgcgttttagaggctttggatagaatggatgaagaacacccaggtctttttcaagcagcctcacagaatgctatggaggccctaatggtcacaactgtagacaaattaacccaggggagacagacttttgattggacagta…
>1_CY098981_2007.08
atgaatataaatccttattttctcttcatagatgtgcccatacaggcagcaatttcaacaacattcccatacactggtgttcccccttattcccatggaacaggaacaggctacacaatagacaccgtgatcagaacgcatgagtactcaaacaaggggaaacagtacatttctgatgttacaggatgcacaatggtagatccaacaaatggaccattacccgaagataatgagccgagtgcctatgcgcaattagattgcgttttagaggctttggatagaatggatgaagaacacccaggtctttttcaagcagcctcacagaatgctatggaggccctaatggtcacaactgtagacaaattaacccaggggagacagacttttgattggacagta…
>1_CY098989_2007.08
atgaatataaatccttattttctcttcatagatgtgcccatacaggcagcaatttcaacaacattcccatacactggtgttcccccttattcccatggaacaggaacaggctacacaatagacaccgtgatcagaacgcatgagtactcaaacaaggggaaacagtacatttctgatgttacaggatgcacaatggtagatccaacaaatggaccattacccgaagataatgagccgagtgcctatgcgcaattagattgcgttttagaggctttggatagaatggatgaagaacacccaggtctttttcaagcagcctcacagaatgctatggaggccctaatggtcacaactgtagacaaattaacccaggggagacagacttttgattggacagta…
>1_CY099376_2006.17
atgaatataaatccttattttctcttcatagatgtgcccgtacaggcagcaatttcaacaacattcccatacactggtgttcccccttattcccatggaacaggaacaggctacacaatagacaccgtgatcagaacgcatgagtactcaaacaaggggaaacagtacatttctgatgttacaggatgcacaatggtagatccaacaaatggaccattacccgaagataatgagccgagtgcctatgcgcaattagattgcgttttagaggctttggatagaatggatgaagaacacccaggtctttttcaagcagcctcacagaatgctatggaggccctaatggtcacaactgtagacaaattaacccaggggagacagacttttgattggacagta…
>1_CY099384_2006.25
atgaatataaatccttatttcctcttcatagatgtgcccatacaggcagcaatttcaacaacattcccatacactggtgttcccccttattcccatggaacgggaacaggctacacaatagacaccgtgatcagaacacatgagtactcaaacaaggggaaacagtacatttctgatgttacaggatgcacaatggtagatccaacaaatggcccattacccgaagataatgagccgagtgcctatgcgcaattagattgcgttttggaggctttggatagaatggatgaagaacacccaggtctgtttcaagcagcctcacagaatgctatggaggccctaatggtcacaactgtagacaaattaacccaggggagacagacttttgattggacagta…
>1_CY099392_2006.42
atgaatataaatccttattttctcttcatagatgtgcccatacaggcagcaatttcaacaacattcccatacactggtgttcccccttattcccatggaacaggaacaggctacacaatagacaccgtgatcagaacgcatgagtactcaaacaaggggaaacagtacatttctgatgttacaggatgcacaatggtagatccaacaaatggaccattacccgaagataatgagccgagtgcctatgcgcaattagattgcgttttagaggctttggatagaatggatgaagaacacccaggtctttttcaagcagcctcacagaatgctatggaggccctaatggtcacaactgtagacaaattaacccaggggagacagacttttgattggacagta…
>1_CY099400_2000.17
atgaatataaatccttattttctcttcatagatgtacccatacaggcagcaatttcaacaacattcccatacaccggtgttcccccttattcccatggaacgggaacaggccacacaatagacaccgtgatcagaacacatgagtactcgaacaaaggaaaacagtatgtttctgacatcacaggatgtacaatggtagatccaacaaatggaccattacccgaagacaatgagccaagtgcctatgcacaattagattgcgttctggaggctttggatagaatggatgaggaacatccaggtctgtttcaagcagcctcacagaatgccatggaggcactaatggtcacaactgtagacaaattaacccaggggagacagactttcgattggacagta…
>1_CY099408_2001.08
atgaatataaatccttattttctcttcatagatgtacccatacaggcagcaatttcaacaacattcccatacaccggtgttcccccttattcccatggaacgggaacaggccacacaatagacaccgtgatcagaacacatgagtactcgaacaagggaaaacagtatgtttctgacatcacaggatgtacaatggtagatccaacaaatggaccattacccgaagacaatgagccaagtgcctatgcacaattagattgcgttctggaggctttggatagaatggatgaggaacatccaggtctgtttcaagcagcctcacagaatgccatggaggcactaatggtcacaactgtagacaaattaacccaggggagacagactttcgattggacagta…
>1_CY099416_2001.08
atgaatataaatccttattttctcttcatagatgtacccatacaggcagcaatttcaacaacattcccatacaccggtgttcccccttattcccatggaacgggaacaggccacacaatagacaccgtgatcagaacacatgagtactcgaacaaaggaaaacagtatgtttctgacatcacaggatgtacaatggtagatccaacaaatggaccattacccgaagacaatgagccaagtgcctatgcacaattagattgcgttctggaggctttggatagaatggatgaggaacatccaggtctgtttcaagcagcctcacagaatgccatggaggcactaatggtcacaactgtagacaaattaacccaggggagacagactttcgattggacagta…
>1_CY099424_2001.08
atgaatataaatccttattttctcttcatagatgtacccatacaggcagcaatttcaacaacattcccatacaccggtgttcccccttattcccatggaacgggaacaggccacacaatagacaccgtgatcagaacacatgagtactcgaacaaaggaaaacagtatgtttctgacatcacaggatgtacaatggtagatccaacaaatggaccattacccgaagacaatgagccaagtgcctatgcacaattagattgcgttctggaggctttggatagaatggatgaggaacatccaggtctgtttcaagcagcctcacagaatgccatggaggcactaatggtcacaactgtagacaaattaacccaggggagacagactttcgattggacagta…
>1_CY099432_2003.17
atgaatataaatccttattttctcttcatagatgtgcccatacaggcagcaatttcaacaacattcccatacactggtgttcccccttattcccatggaacaggaacaggctacacaatagacaccgtgatcagaacacatgagtactcaaacaaggggaaacagtacatttctgatgttacaggatgcacaatggtagatccaacaaatggaccattacccgaagataatgagccgagtgcctatgcgcaattagattgcgttttagaggctttggatagaatggatgaagaacacccaggtctgtttcaagcagcctcacagaatgctatggaggccctaatggtcacaactgtagacaaattaacccaggggagacagacttttgattggacagta…
>1_CY099440_2003.08
atgaatataaatccttattttctcttcatagatgtgcccatacaggcagcaatttcaacaacattcccatacactggtgttcccccttattcccatggaacgggaacaggctacacaatagacaccgtgatcagaacacatgagtactcaaacaaggggaaacagtacatttctgatgttacaggatgcacaatggtagatccaacaaatggaccattacccgaagataatgagccgagtgcctatgcgcaattagattgcgttttagaggctttggatagaatggatgaagaacacccaggtctgtttcaagcagcctcacagaatgctatggaggccctaatggtcacaactgtagacaaattaacccaggggagacagacttttgattggacagta…
>1_CY099448_2003.25
atgaatataaatccttattttctcttcatagatgtgcccatacaggcagcaatttcaacaacattcccatacactggtgttcccccttattcccatggaacaggaacaggctacacaatagacaccgtgatcagaacacatgagtactcaaacaaggggaaacagtacatttctgatgttacaggatgcacaatggtagatccaacaaatggaccattacccgaagataatgagccgagtgcctatgcgcaattagattgcgttttagaggctttggatagaatggatgaagaacacccaggtctgtttcaagcagcctcacagaatgctatggaggccctaatggtcacaactgtagacaaattaacccaggggagacagacttttgattggacagta…
>1_CY099456_2004.99
atgaatataaatccttattttctcttcatagatgtgcccatacaggcagcaatttcaacaacattcccatacactggtgttcccccttattcccatggaacaggaacaggctacacaatagacaccgtgatcagaacgcatgagtactcaaacaaggggaaacagtacatttctgatgttacaggatgcacaatgatagatccaacaaatggaccattacccgaagataatgagccgagtgcctatgcgcaattagattgcgttttagaggctttggatagaatggatgaagaacacccaggtctttttcaagcagcctcacagaatgctatggaggccctaatggtcacaactgtagacaaattaacccaggggagacagacttttgattggacagta…
>1_CY099464_2005.33
atgaatataaatccttattttctcttcatagatgtacccatacaggcagcaatttcaacaacattcccatacaccggtgttcccccttactcccatggaacgggaacaggccacacaatagacaccgtgatcagaacacatgagtactcaaataagggaaaacaatatgtctctgacatcacaggatgtacaatggtagatccaacaaatggaccattacccgaagacaatgagccaagtgcctatgcacaattagattgcgttctggaggctttggatagaatggatgaggaacatccaggtctgtttcaagcagcctcacagaatgccatggaggcactaatggtcacaactgtagacaaattaacccaggggagacagacttttgattggacagta…
>1_CY099472_2005.42
atgaatataaatccttattttctcttcatagatgtacccatacaggcagcaatttcaacaacattcccatacaccggtgttcccccttattcccatggaacgggaacaggccacacaatagacaccgtgatcagaacacatgagtactcgaataagggaaaacaatatgtttctgacatcacaggatgtacaatggtagatccaacaaatggaccattaccagaagacaatgagccaagtgcctatgcacaattagattgcgttctggaggctttggatagaatggatgaggaacatccaggtctgtttcaagcagcctcacagaatgccatggaggcactaatggtcacaactgtagacaaattaacccaggggagacagacttttgattggacagta…
>1_CY099480_2003.25
atgaatataaatccttattttctcttcatagatgtgcccatacaggcagcaatttcaacaacattcccatacactggtgttcccccttattcccatggaacaggaacaggctacacaatagacaccgtgatcagaacacatgagtactcaaacaaggggaaacagtacatttctgatgttacaggatgcacaatggtagatccaacaaatggaccattacccgaagataatgagccgagtgcctatgcgcaattagattgcgttttagaggctttggatagaatggatgaagaacacccaggtctgtttcaagcagcctcacagaatgctatggaggccctaatggtcacaactgtagacaaattaacccaggggagacagacttttgattggacagta…
>1_CY099488_2003.25
atgaatataaatccttattttctcttcatagatgtgcccatacaggcagcaatttcaacaacattcccatacactggtgttcccccttattcccatggaacaggaacaggctacacaatagacaccgtgatcagaacacatgagtactcaaacaaggggaaacagtacatttctgatgttacaggatgcacaatggtagatccaacaaatggaccattacccgaagataatgagccgagtgcctatgcgcaattagattgcgttttagaggctttggatagaatggatgaagaacacccaggtctgtttcaagcagcctcacagaatgctatggaggccctaatggtcacaactgtagacaaattaacccaggggagacagacttttgattggacagta…
>1_CY099496_2005.08
atgaatataaatccttattttctcttcatagatgtacccatacaggcagcaatttcaacaacattcccatacaccggtgttcccccttactcccatggaacgggaacaggccacacaatagacaccgtgatcagaacacatgagtactcaaataagggaaaacaatatgtctctgacatcacaggatgtacaatggtagatccaacaaatggaccattacccgaagacaatgagccaagtgcctatgcacaattagattgcgttctggaggctttggatagaatggatgaggaacatccaggtctgtttcaagcagcctcacagaatgccatggaggcactaatggtcacaactgtagacaaattaacccaggggagacagacttttgattggacagta…
>1_CY099504_2005.08
atgaatataaatccttattttctcttcatagatgtacccatacaggcagcaatttcaacaacattcccatacaccggtgttcccccttactcccatggaacgggaacaggccacacaatagacaccgtgatcagaacacatgagtactcaaataagggaaaacaatatgtctctgacatcacaggatgtacaatggtagatccaacaaatggaccattacccgaagacaatgagccaagtgcctatgcacaattagattgcgttctggaggctttggatagaatggatgaggaacatccaggtctgtttcaagcagcctcacagaatgccatggaggcactaatggtcacaactgtagacaaattaacccaggggagacagacttttgattggacagta…
>1_CY099512_2005.08
atgaatataaatccttattttctcttcatagatgtacccatacaggcagcaatttcaacaacattcccatacaccggtgttcccccttactcccatggaacgggaacaggccacacaatagacaccgtgatcagaacacatgagtactcaaataagggaaaacaatatgtctctgacatcacaggatgtacaatggtagatccaacaaatggaccattacccgaagacaatgagccaagtgcctatgcacaattagattgcgttctggaggctttggatagaatggatgaggaacatccaggtctgtttcaagcagcctcacagaatgccatggaggcactaatggtcacaactgtagacaaattaacccaggggagacagacttttgattggacagta…
>1_CY099520_2005.08
atgaatataaatccttattttctcttcatagatgtacccatacaggcagcaatttcaacaacattcccatacaccggtgttcccccttactcccatggaacgggaacaggccacacaatagacaccgtgatcagaacacatgagtactcaaataagggaaaacaatatgtctctgacatcacaggatgtacaatggtagatccaacaaatggaccattacccgaagacaatgagccaagtgcctatgcacaattagattgcgttctggaggctttggatagaatggatgaggaacatccaggtctgtttcaagcagcctcacagaatgccatggaggcactaatggtcacaactgtagacaaattaacccaggggagacagacttttgattggacagta…
>1_CY099528_2006.17
atgaatataaatccttattttctcttcatagatgtgcccatacaggcagcaatttcaacaacattcccatacactggtgttcccccttattctcatggaacaggaacaggctacacaatagacaccgtgatcagaacgcatgagtactcaaacaaggggaaacagtacatttctgatgttacaggatgcacaatgatagatccaacaaatggaccattacccgaagataatgagccgagtgcctatgcgcaattagattgcgttttagaggctttggatagaatggatgaagaacacccaggtctttttcaagcagcctcacagaatgctatggaggccctaatggtcacaactgtagacaaattaacccaggggagacagacttttgattggacagta…
>1_CY099536_2006.17
atgaatataaatccttattttctcttcatagatgtgcccatacaggcagcaatttcaacaacattcccatacactggtgtccccccttattctcatggaacagggacaggctacacaatagacaccgtgatcagaacgcatgagtactcaaacaaggggaaacagtacatttctgatgttacaggatgcacaatgatagatccaacaaatggaccattacccgaagataatgagccgagtgcctatgcgcaattagattgcgttttagaggctttggatagaatggatgaagaacacccaggtctttttcaagcagcctcacagaatgctatggaggccctaatggtcacaactgtagacaaattaacccaggggagacagacttttgattggacagta…
>1_CY099544_2010.83
atgaatataaatccttattttctcttcatagatgtgcccgtacaggcagcaatttcaacaacattcccatacactggtgttcccccttattctcatggaacaggaacaggctacacaatagacaccgtgatcagaacgcatgagtactcaaacaaggggaaacagtacatttctgatgttacaggatgcacaatggtagatccaataaatggaccattacccgaagataatgagccgagtgcctatgcgcaattagattgcgttttagaggcgttggatagaatggatgaagaacacccaggtctttttcaagcagcctcacagaatgctatggaggccctaatggtcacaactgtagacaaattaacccaggggagacagacttttgattggacagta…
>1_CY099552_2010.92
atgaatataaatccttattttctcttcatagatgtgcccgtacaggcagcaatttcaacaacattcccatacactggtgttcccccttattctcatggaacaggaacaggctacacaatagacaccgtgatcagaacgcatgagtactcaaacaaggggaaacagtacatttctgatgttacaggatgcacaatggtagatccaataaatggaccattacccgaagataatgagccgagtgcctatgcgcaattagattgcgttttagaggcgttggatagaatggatgaagaacacccaggtctttttcaagcagcctcacagaatgctatggaggccctaatggtcacaactgtagacaaattaacccaggggagacagacttttgattggacagta…
>1_CY099560_2010.83
atgaatataaatccttattttctcttcatagatgtgcccgtacaggcagcaatttcaacaacattcccatacactggtgttcccccttattctcatggaacaggaacaggctacacaatagacaccgtgatcagaacgcatgagtactcaaacaaggggaaacagtacatttctgatgttacaggatgcacaatggtagatccaataaatggaccattacccgaagataatgagccgagtgcctatgcgcaattagattgcgttttagaggcgttggatagaatggatgaagaacacccaggtctttttcaagcagcctcacagaatgctatggaggccctaatggtcacaactgtagacaaattaacccaggggagacagacttttgattggacagta…
>1_CY099568_2010.75
atgaatataaatccttattttctcttcatagatgtgcccgtacaggcagcaatttcaacaacattcccatacactggtgttcccccttattctcatggaacaggaacaggctacacaatagacaccgtgatcagaacgcatgagtactcaaacaaggggaaacagtacatttctgatgttacaggatgcacaatggtagatccaataaatggaccattacccgaagataatgagccaagtgcctatgcgcaattagattgcgttttagaggcgttggatagaatggatgaagaacacccaggtctttttcaagcagcctcacagaatgctatggaggccctaatggtcacaactgtagacaaattaacccaggggagacagacttttgattggacagta…
>1_CY099576_2010.83
atgaatataaatccttattttctcttcatagatgtgcccgtacaggcagcaatttcaacaacattcccatacactggtgttcccccttattctcatggaacaggaacaggctacacaatagacaccgtgatcagaactcatgagtactcaaacaaggggaaacagtacatttctgatgttacaggatgcacaatggtagatccaataaatggaccattacccgaagataatgagccgagtgcctatgcgcaattagattgcgttttagaggcgttggatagaatggatgaagaacacccaggtctttttcaagcagcctcacagaatgctatggaggccctaatggtcacaactgtagacaaattaacccaggggagacagacttttgattggacagta…
>1_CY099775_2006.25
atgaatataaatccttattttctcttcatagatgtacccatacaggcagcaatttcaacaacattcccatacaccggtgttcccccttactcccatggaacgggaacaggccacacaatagacaccgtgatcagaacacatgagtactcaaataagggaaaacaatatgtctctgacatcacaggatgtacaatggtagatccaacaaatggaccattacccgaagacaatgagccaagtgcctatgcacaattagattgcgttctggaggctttggatagaatggatgaggaacatccaggtctgtttcaagcagcctcacagaatgccatggaggcactaatggtcacaactgtagacaaattaacccaggggagacagacttttgattggacagta…
>1_CY099783_2010.58
atgaatataaatccttattttctcttcatagatgtgcccgtacaggcagcaatttcaacaacattcccatacactggtgttcccccttattcccatggaacaggaacaggctacacaatagacaccgtgatcagaacgcatgagtactcaaacaaggggaaacagtacatttctgatgttacaggatgcacaatggtagatccaacaaatggaccattacccgaagataatgagccgagtgcctatgcgcaattagattgcgttttagaggctttggatagaatggatgaagaacacccaggtctttttcaagcagcctcacagaatgctatggaggccctaatggtcacaactgtagacaaactaacccaggggagacagacttttgattggacagta…
>1_CY099791_2010.58
atgaatataaatccttattttctcttcatagatgtgcccgtacaggcagcaatttcaacaacattcccatacactggtgttcccccttattcccatggaacaggaacaggctacacaatagacaccgtgatcagaacgcatgagtactcaaacaaggggaaacagtacatttctgatgttacaggatgcacaatggtagatccaacaaatggaccattacccgaagataatgagccgagtgcctatgcgcaattagattgcgttttagaggctttggatagaatggatgaagaacacccaggtctttttcaagcagcctcacagaatgctatggaggccctaatggtcacaactgtagacaaactaacccaggggagacagacttttgattggacagta…
>1_CY099799_2010.58
atgaatataaatccttattttctcttcatagatgtgcccgtacaggcagcaatttcaacaacattcccatacactggtgttcccccttattcccatggaacaggaacaggctacacaatagacaccgtgatcagaacgcatgagtactcaaacaaggggaaacagtacatttctgatgttacaggatgcacaatggtagatccaacaaatggaccattacccgaagataatgagccgagtgcctatgcgcaattagattgcgttttagaggctttggatagaatggatgaagaacacccaggtctttttcaagcagcctcacagaatgctatggaggccctaatggtcacaactgtagacaaactaacccaggggagacagacttttgattggacagta…
>1_CY099807_2010.51
atgaatataaatccttattttctcttcatagatgtgcccgtacaggcagcaatttcaacaacattcccatacactggtgttcccccttattcccatggaacaggaacaggctacacaatagacaccgtgatcagaacgcatgagtactcaaacaaggggaaacagtacatttctgatgttacaggatgcacaatggtagatccaacaaatggaccattacccgaagataatgagccgagtgcctatgcgcaattagattgcgttttagaggctttggatagaatggatgaagaacacccaggtctttttcaagcagcctcacagaatgctatggaggccctaatggtcacaactgtagacaaactaacccaggggagacagacttttgattggacagta…
>1_CY099815_2010.67
atgaatataaatccttattttctcttcatagatgtgcccatacaggcagcaatttcaacaacattcccatacactggtgttcccccttattcccatggaacaggaacaggctacacaatagacaccgtgatcagaacgcatgagtactcaaacaaggggaaacagtacatttctgatgttacaggatgcacaatggtagatccaacaaatggaccattacccgaagataatgagccgagtgcctatgcgcaattagattgcgttttagaggctttggatagaatggatgaagaacacccaggtctttttcaagcagcctcacagaatgctatggaggccctaatggtcacaactgtagacaaactaacccaggggagacagacttttgattggacagta…
>1_CY099823_2010.67
atgaatataaatccttattttctcttcatagatgtgcccatacaggcagcaatttcaacaacattcccatacactggtgttcccccttattcccatggaacaggaacaggctacacaatagacaccgtgatcagaacgcatgagtactcaaacaaggggaaacagtacatttctgatgttacaggatgcacaatggtagatccaacaaatggaccattacccgaagataatgagccgagtgcctatgcgcaattagattgcgttttagaggctttggatagaatggatgaagaacacccaggtctttttcaagcagcctcacagaatgctatggaggccctaatggtcacaactgtagacaaactaacccaggggagacagacttttgattggacagta…
>1_CY099831_2010.75
atgaatataaatccttattttctcttcatagatgtgcccgtacaggcagcaatttcaacaacattcccatacactggtgttcccccttattcccatggaacaggaacaggctacacaatagacaccgtgatcagaacgcatgagtactcaaacaaggggaaacagtacatttctgatgttacaggatgcacaatggtagatccaacaaatggaccattacccgaagataatgagccgagtgcctatgcgcaattagattgcgttttagaggctttggatagaatggatgaagaacacccaggtctttttcaagcagcctcacagaatgctatggaggccctaatggtcacaactgtagacaaactaacccaggggagacagacttttgattggacagta…
>1_CY099839_2010.67
atgaatataaatccttattttctcttcatagatgtgcccgtacaggcagcaatttcaacaacattcccatacactggtgttcccccttattcccatggaacaggaacaggctacacaatagacaccgtgatcagaacgcatgagtactcaaacaaggggaaacagtacatttctgatgttacaggatgcacaatggtagatccaacaaatggaccattacccgaagataatgagccgagtgcctatgcgcaattagattgcgttttagaggctttggatagaatggatgaagaacacccaggtctttttcaagcagcctcacagaatgctatggaggccctaatggtcacaactgtagacaaactaacccaggggagacagacttttgattggacagta…
>1_CY099847_2010.75
atgaatataaatccttattttctcttcatagatgtgcccgtacaggcagcaatttcaacaacattcccatacactggtgttcccccttattcccatggaacaggaacaggctacacaatagacaccgtgatcagaacgcatgagtactcaaacaaggggaaacagtacatttctgatgttacaggatgcacaatggtagatccaacaaatggaccattacccgaagataatgagccgagtgcctatgcgcaattagattgcgttttagaggctttggatagaatggatgaagaacacccaggtctttttcaagcagcctcacagaatgctatggaggccctaatggtcacaactgtagacaaactaacccaggggagacagacttttgattggacagta…
>1_CY099855_2010.51
atgaatataaatccttattttctcttcatagatgtgcccgtacaggcagcaatttcaacaacattcccatacactggtgttcccccttattcccatggaacaggaacaggctacacaatagacaccgtgatcagaacgcatgagtactcaaacaaggggaaacagtacatttctgatgttacaggatgcacaatggtagatccaacaaatggaccattacccgaagataatgagccgagtgcctatgcgcaattagattgcgttttagaggctttggatagaatggatgaagaacacccaggtctttttcaagcagcctcacagaatgctatggaggccctaatggtcacaactgtagacaaactaacccaggggagacagacttttgattggacagta…
>1_CY099863_2006.33
atgaatataaatccttatttcctcttcatagatgtgcccatacaggcagcaatttcaacaacattcccatacactggtgttcccccttattcccatggaacgggaacaggctacacaatagacaccgtgatcagaacacatgagtactcgaacaaggggaaacagtacatttctgatgttacaggatgcacaatggtagatccaacaaatggcccattacccgaagataatgagccgagtgcctatgcgcaattagattgcgttttagaggctttggatagaatggatgaagaacacccaggtctgtttcaagcagcctcacagaatgctatggaggccctaatggtcacaactgtagacaaattaacccaggggagacagacttttgattggacagta…
>1_CY099871_2001.08
atgaatataaatccttattttctcttcatagatgtacccatacaggcagcaatttcaacaacattcccatacaccggtgttcccccttattcccatggaacaggaacaggccacacaatagacaccgtgatcagaacacatgagtactcgaacaaaggaaaacagtatgtttctgacatcacaggatgtacaatggtagatccaacaaatggaccattacccgaagacaatgagccaagtgcctatgcacaattagattgcgttctggaggctttggatagaatggatgaggaacatccaggtctgtttcaagcagcctcacagaatgccatggaggcactaatggtcacaactgtagacaaattaacccaggggagacagactttcgattggacagta…
>1_CY099879_2005.17
atgaatataaatccttattttctcttcatagatgtacccatacaggcagcaatttcaacaacattcccatacaccggtgttcccccttactcccatggaacgggaacaggccacacaatagacaccgtgatcagaacacatgagtactcaaataagggaaaacaatatgtctctgacatcacaggatgtacaatggtagatccaacaaatggaccattacccgaagacaatgagccaagtgcctatgcacaattagattgcgttctggaggctttggatagaatggatgaggaacatccaggtctgtttcaagcagcctcacagaatgccatggaggcactaatggtcacaactgtagacaaattaacccaggggagacagacttttgattggacagta…
>1_CY099887_2005.08
atgaatataaatccttattttctcttcatagatgtacccatacaggcagcaatttcaacaacattcccatacaccggtgttcccccttactcccatggaacgggaacaggccacacaatagacaccgtgatcagaacacatgagtactcaaataagggaaaacaatatgtctctgacatcacaggatgtacaatggtagatccaacaaatggaccattacccgaagacaatgagccaagtgcctatgcacaattagattgcgttctggaggctttggatagaatggatgaggaacatccaggtctgtttcaagcagcctcacagaatgccatggaggcactaatggtcacaactgtagacaaattaacccaggggagacagacttttgattggacagta…
>1_CY099895_2005.08
atgaatataaatccttattttctcttcatagatgtacccatacaggcagcaatttcaacaacattcccatacaccggtgttcccccttactcccatggaacgggaacaggccacacaatagacaccgtgatcagaacacatgagtactcaaataagggaaaacaatatgtctctgacatcacaggatgtacaatggtagatccaacaaatggaccattacccgaagacaatgagccaagtgcctatgcacaattagattgcgttctggaggctttggatagaatggatgaggaacatccaggtctgtttcaagcagcctcacagaatgccatggaggcactaatggtcacaactgtagacaaattaacccaggggagacagacttttgattggacagta…
>1_CY099903_2005.17
atgaatataaatccttattttctcttcatagatgtacccatacaggcagcaatttcaacaacattcccatacaccggtgttcccccttactcccatggaacgggaacaggccacacaatagacaccgtgatcagaacacatgagtactcaaataagggaaaacaatatgtctctgacatcacaggatgtacaatggtagatccaacaaatggaccattacccgaagacaatgagccaagtgcctatgcacaattagattgcgttctggaggctttggatagaatggatgaggaacatccaggtctgtttcaggcagcctcacagaatgccatggaggcactaatggtcacaactgtagacaaattaacccaggggagacagacttttgattggacagta…
>1_CY099911_2006.17
atgaatataaatccttattttctcttcatagatgtgcccatacaggcagcaatttcaacaacattcccatacactggtgttcccccttattctcatggaacaggaacaggctacacaatagacaccgtgatcagaacgcatgagtactcaaacaaggggaaacagtacatttctgatgttacaggatgcacaatgatagatccaacaaatggaccattacccgaagataatgagccgagtgcctatgcgcaattagattgcgttttagaggctttggatagaatggatgaagaacacccaggtctttttcaagcagcctcacagaatgctatggaggccctaatggtcacaactgtagacaaattaacccaggggagacagacttttgattggacagta…
>1_CY099919_2010.67
atgaatataaatccttattttctcttcatagatgtgcccgtacaggcagcaatttcaacaacattcccatacactggtgttcccccttattcccatggaacaggaacaggctacacaatagacaccgtgatcagaacgcatgagtactcaaacaaggggaaacagtacatttctgatgttacaggatgcacaatggtagatccaacaaatggaccattacccgaagataatgagccgagtgcctatgcgcaattagattgcgttttagaggctttggatagaatggatgaagaacacccaggtctttttcaagcagcctcacagaatgctatggaggccctaatggtcacaactgtagacaaactaacccaggggagacagacttttgattggacagta…
>1_CY099927_2010.83
atgaatataaatccttattttctcttcatagatgtgcccgtacaggcagcaatttcaacaacattcccatacactggtgttcccccttattcccatggaacaggaacaggctacacaatagacaccgtgatcagaacgcatgagtactcaaacaaggggaaacagtacatttctgatgttacaggatgcacaatggtagatccaacaaatggaccattacccgaagataatgagccgagtgcctatgcgcaattagattgcgtcttagaggctttggatagaatggatgaagaacacccaggtctttttcaagcagcctcacaaaatgctatggaggccctaatggtcacaactgtagacaaattaacccaggggagacagacttttgattggacagta…
>1_CY099935_2006.33
atgaatataaatccttatttcctcttcatagatgtgcccatacaggcagcaatttcaacaacattcccatacactggtgttcccccttattcccatggaacgggaacaggctacacaatagacaccgtgatcagaacacatgagtactcaaacaaggggaaacagtacatttctgatgttacaggatgcacaatggtagatccaacaaatggcccattacccgaagataatgagccgagtgcctatgcgcaattagattgcgttttagaggctttggatagaatggatgaagaacacccaggtctgtttcaagcagcctcacagaatgctatggaggccctaatggtcacaactgtagacaaattaacccaggggagacagacttttgattggacagta…
>1_CY099943_2000.25
atgaatataaatccttattttctcttcatagatgtacccatacaggcagcaatttcaacaacattcccatacaccggtgttcccccttattcccatggaacgggaacaggccacacaatagacaccgtgatcagaacacatgagtactcgaacaaaggaaaacagtatgtttctgacatcacaggatgtacaatggtagatccaacaaatggaccattacccgaagacaatgagccaagtgcctatgcacaattagattgcgttctggaggctttggatagaatggatgaggaacatccaggtctgtttcaagcagcctcacagaatgccatggaggcactaatggtcacaactgtagacaaattaacccaggggagacagactttcgattggacagta…
>1_CY099951_2006.25
atgaatataaatccttattttctcttcatagatgtgcccatacaggcagcaatttcaacaacattcccatacactggtgtccccccttattctcatggaacagggacaggctacacaatagacaccgtgatcagaacgcatgagtactcaaacaaggggaaacagtacatttctgatgttacaggatgcacaatgatagatccaacaaatggaccattacccgaagataatgagccgagtgcctatgcgcaattagattgcgttttagaggctttggatagaatggatgaagaacacccaggtctttttcaagcagcctcacagaatgctatggaggccctaatggtcacaactgtagacaaattaacccaggggagacagacttttgattggacagta…
>1_CY100407_2010.92
atgaatataaatccttattttctcttcatagatgtgcccgtacaggcagcaatttcaacaacattcccatacactggtgttcccccttattctcatggaacaggaacaggctacacaatagacaccgtgatcagaacgcatgagtactcaaacaaggggaaacagtacatttctgatgttacaggatgcacaatggtagatccaataaatggaccattacccgaagataatgagccgagtgcctatgcgcaattagattgcgttttagaggcgttggatagaatggatgaagaacacccaggtctttttcaagcagcctcacagaatgctatggaggccctaatggtcacaactgtagacaaattaacccaggggagacagacttttgattggacagta…
>1_CY100415_2010.99
atgaatataaatccttattttctcttcatagatgtgcccgtacaggcagcaatttcaacaacattcccatacactggtgttcccccttattcccatggaacaggaacaggctacacaatagacaccgtgatcagaacgcatgagtactcaaacaaggggaaacagtacatttctgatgttacaggatgcacaatggtagatccaacaaatggaccattacccgaagataatgagccgagtgcctatgcgcaattagattgcgttttagaggctttggatagaatggatgaagaacacccaggtctttttcaagcagcctcacagaatgctatggaggccctaatggtcacaactgtagacaaattaacccaggggagacagacttttgattggacagtg…
>1_CY100423_2010.75
atgaatataaatccttattttctcttcatagatgtgcccgtacaggcagcaatttcaacaacattcccatacactggtgttcccccttattctcatggaacaggaacaggctacacaatagacaccgtgatcagaacgcatgagtactcaaacaaggggaaacagtacatttctgatgttacaggatgcacaatggtagatccaataaatggaccattacccgaagataatgagccgagtgcctatgcgcaattagattgcgttttagaggcgttggatagaatggatgaagaacacccaggtctttttcaagcagcctcacagaatgctatggaggccctaatggtcacaactgtagacaaattaacccaggggagacagacttttgattggacagta…
>1_CY100663_2010.67
atgaatataaatccttattttctcttcatagatgtgcccgtacaggcagcaatttcaacaacattcccatacactggtgttcccccttattcccatggaacaggaacaggctacacaatagacaccgtgatcagaacacatgagtactcaaacaaggggaaacagtacatttctgatgttacaggatgcacaatggtagatccaacaaatggaccattacccgaagataatgagccgagtgcctatgcgcaattagattgcgttttagaggctttggatagaatggatgaagaacacccaggtctttttcaagcagcctcacagaatgctatggaggccctgatggtcacaactgtagacaaactaacccaggggagacagacttttgattggacagta…
>1_CY100671_2010.58
atgaatataaatccttattttctcttcatagatgtgcccgtacaggcagcaatttcaacaacattcccatacactggtgttcccccttattcccatggaacaggaacaggctacacaatagacaccgtgatcagaacgcatgagtactcaaacaaggggaaacagtacatttctgatgttacaggatgcacaatggtagatccaacaaatggaccattacccgaagataatgagccgagtgcctatgcgcaattagattgcgttttagaggctttggatagaatggatgaagaacacccaggtctttttcaagcagcctcacagaatgctatggaggccctaatggtcacaactgtagacaaactaacccaggggagacagacttttgattggacagta…
>1_CY100679_2010.67
atgaatataaatccttattttctcttcatagatgtgcccgtacaggcagcaatttcaacaacattcccatacactggtgttcccccttattcccatggaacaggaacaggctacacaatagacaccgtgatcagaacgcatgagtactcaaacaaggggaaacagtacatttctgatgttacaggatgcacaatggtagatccaacaaatggaccattacccgaagataatgagccgagtgcctatgcacaattagattgcgttttagaggctttggatagaatggatgaagaacacccaggtctttttcaagcagcctcacagaatgctatggaggccctaatggtcacaactgtagacaaactaacccaggggagacagacttttgattggacagta…
>1_CY100687_2010.83
atgaatataaatccttattttctcttcatagatgtgcccgtacaggcagcaatttcaacaacattcccatacactggtgttcccccttattcccatggaacaggaacaggctacacaatagacaccgtgatcagaacgcatgagtactcaaacaaggggaaacagtacatttctgatgttacaggatgcacaatggtagatccaacaaatggaccattacccgaagataatgagccgagtgcctatgcgcaattagattgcgttttagaggctttggatagaatggatgaagaacacccaggtctttttcaagcagcctcacagaatgctatggaggccctaatggtcacaactgtagacaaactaacccaggggagacagacttttgattggacagta…
>1_CY100695_2010.83
atgaatataaatccttattttctcttcatagatgtgcccgtacaggcagcaatttcaacaacattcccatacactggtgttcccccttattcccatggaacaggaacaggctacacaatagacaccgtgatcagaacgcatgagtactcaaacaaggggaaacagtacatttctgatgttacaggatgcacaatggtagatccaacaaatggaccattacccgaagataatgagccgagtgcctatgcgcaattagattgcgttttagaggctttggatagaatggatgaagaacacccaggtctttttcaagcagcctcacagaatgctatggaggccctaatggtcacaactgtagacaaactaacccaggggagacagacttttgattggacagta…
>1_CY100703_2010.83
atgaatataaatccttattttctcttcatagatgtgcccgtacaggcagcaatttcaacaacattcccatacactggtgttcccccttattcccatggaacaggaacaggctacacaatagacaccgtgatcagaacgcatgagtactcaaacaaggggaaacagtacatttctgatgttacaggatgcacaatggtagatccaacaaatggaccattacccgaagataatgagccgagtgcctatgcgcaattagattgcgttttagaggctttggatagaatggatgaagaacacccaggtctttttcaagcagcctcacagaatgctatggaggccctaatggtcacaactgtagacaaactaacccaggggagacagacttttgattggacagta…
>1_CY100711_2010.67
atgaatataaatccttattttctcttcatagatgtgcccgtacaggcagcaatttcaacaacattcccatacactggtgttcccccttattcccatggaacaggaacaggctacacaatagacaccgtgatcagaacgcatgagtactcaaacaaggggaaacagtacatttctgatgttacaggatgcacaatggtagatccaacaaatggaccattacccgaagataatgagccgagtgcctatgcgcaattagattgcgttttagaggctttggatagaatggatgaagaacacccaggtctttttcaagcagcctcacagaatgctatggaggccctaatggtcacaactgtagacaaactaacccaggggagacagacttttgattggacagta…
>1_CY100719_2010.67
atgaatataaatccttattttctcttcatagatgtgcccgtacaggcagcaatttcaacaacattcccatacactggtgttcccccttattcccatggaacaggaacaggctacacaatagacaccgtgatcagaacgcatgagtactcaaacaaggggaaacagtacatttctgatgttacaggatgcacaatggtagatccaacaaatggaccattacccgaagataatgagccgagtgcctatgcgcaattagattgcgttttagaggctttggatagaatggatgaagaacacccaggtctttttcaagcagcctcacagaatgctatggaggccctaatggtcacaactgtagacaaactaacccaggggagacagacttttgattggacagta…
>1_CY100727_2010.58
atgaatataaatccttattttctcttcatagatgtgcccgtacaggcagcaatttcaacaacattcccatacactggtgttcccccttattcccatggaacaggaacaggctacacaatagacaccgtgatcagaacgcatgagtactcaaacaaggggaaacagtacatttctgatgttacaggatgcacaatggtagatccaacaaatggaccattacccgaagataatgagccgagtgcctatgcgcaattagattgcgttttagaggctttggatagaatggatgaagaacacccaggtctttttcaagcagcctcacagaatgctatggaggccctaatggtcacaactgtagacaaactaacccaggggagacagacttttgattggacagta…
>1_CY100735_2010.75
atgaatataaatccttattttctcttcatagatgtgcccgtacaggcagcaatttcaacaacattcccatacactggtgttcccccttattcccatggaacaggaacaggctacacaatagacaccgtgatcagaacgcatgagtactcaaacaaggggaaacagtacatttctgatgttacaggatgcacaatggtagatccaacaaatggaccattacccgaagataatgagccgagtgcctatgcgcaattagattgcgttttagaggctttggatagaatggatgaagaacacccaggtctttttcaagcagcctcacagaatgctatggaggccctaatggtcacaactgtagacaaactaacccaggggagacagacttttgattggacagta…
>1_CY100743_2010.75
atgaatataaatccttattttctcttcatagatgtgcccgtacaggcagcaatttcaacaacattcccatacactggtgttcccccttattcccatggaacaggaacaggctacacaatagacaccgtgatcagaacgcatgagtactcaaacaaggggaaacagtacatttctgatgttacaggatgcacaatggtagatccaacaaatggaccattacccgaagataatgagccgagtgcctatgcgcaattagattgcgttttagaggctttggatagaatggatgaagaacacccaggtctttttcaagcagcctcacagaatgctatggaggccctaatggtcacaactgtagacaaactaacccaggggagacagacttttgattggacagta…
>1_CY100751_2010.58
atgaatataaatccttattttctcttcatagatgtgcccgtacaggcagcaatttcaacaacattcccatacactggtgttcccccttattcccatggaacaggaacaggctacacaatagacaccgtgatcagaacgcatgagtactcaaacaaggggaaacagtacatttctgatgttacaggatgcacaatggtagatccaacaaatggaccattacccgaagataatgagccgagtgcctatgcgcaattagattgcgttttagaggctttggatagaatggatgaagaacacccaggtctttttcaagcagcctcacagaatgctatggaggccctaatggtcacaactgtagacaaactaacccaggggagacagacttttgattggacagta…
>1_CY100759_2010.83
atgaatataaatccttattttctcttcatagatgtgcccgtacaggcagcaatttcaacaacattcccatacactggtgttcccccttattcccatggaacaggaacaggctacacaatagacaccgtgatcagaacgcatgagtactcaaacaaggggaaacagtacatttctgatgttacaggatgcacaatggtagatccaacaaatggaccattacccgaagataatgagccgagtgcctatgcgcaattagattgcgttttagaggctttggatagaatggatgaagaacacccaggcctttttcaagcagcctcacagaatgctatggaggccctaatggtcacaactgtagacaaactaacccaggggagacagacttttgattggacagta…
>1_CY100767_2010.67
atgaatataaatccttattttctcttcatagatgtgcccgtacaggcagcaatttcaacaacattcccatacactggtgttcccccttattcccatggaacaggaacaggctacacaatagacaccgtgatcagaacgcatgagtactcaaacaaggggaaacagtacatttctgatgttacaggatgcacaatggtagatccaacaaatggaccattacccgaagataatgagccgagtgcctatgcgcaattagattgcgttttagaggctttggatagaatggatgaagaacacccaggtctttttcaagcagcctcacagaatgctatggaggccctaatggtcacaactgtagacaaactaacccaggggagacagacttttgattggacagta…
>1_CY101010_2010.67
atgaatataaatccttattttctcttcatagatgtgcccgtacaggcagcaatttcaacaacattcccatacactggtgttcccccttattcccatggaacaggaacaggctacacaatagacaccgtgatcagaacgcatgagtactcaaacaaggggaaacagtacatttctgatgttacaggatgcacaatggtagatccaacaaatggaccattacccgaagataatgagccgagtgcctatgcgcaattagattgcgttttagaggctttggatagaatggatgaagaacacccaggtctttttcaagcagcctcacagaatgctatggaggccctaatggtcacaactgtagacaaactaacccaggggagacagacttttgattggacagta…
>1_CY101018_2010.67
atgaatataaatccttattttctcttcatagatgtgcccgtacaggcagcaatttcaacaacattcccatacactggtgttcccccttattcccatggaacaggaacaggctacacaatagacaccgtgatcagaacgcatgagtactcaaacaaggggaaacagtacatttctgatgttacaggatgcacaatggtagatccaacaaatggaccattacccgaagataatgagccgagtgcctatgcgcaattagattgcgttttagaggctttggatagaatggatgaagaacacccaggtctttttcaagcagcctcacagaatgctatggaggccctaatggtcacaactgtagacaaactaacccaggggagacagacttttgattggacagta…
>1_CY101026_2010.58
atgaatataaatccttattttctcttcatagatgtgcccgtacaggcagcaatttcaacaacattcccatacactggtgttcccccttattcccatggaacaggaacaggctacacaatagacaccgtgatcagaacgcatgagtactcaaacaaggggaaacagtacatttctgatgttacaggatgcacaatggtagatccaacaaatggaccattacccgaagataatgagccgagtgcctatgcgcaattagattgcgttttagaggctttggatagaatggatgaagaacacccaggtctttttcaagcagcctcacagaatgctatggaggccctaatggtcacaactgtagacaaactaacccaggggagacagacttttgattggacagta…
>1_CY101034_2010.67
atgaatataaatccttattttctcttcatagatgtgcccgtacaggcagcaatttcaacaacattcccatacactggtgttcccccttattcccatggaacaggaacaggctacacaatagacaccgtgatcagaacgcatgagtactcaaacaaggggaaacagtacatttctgatgttacaggatgcacaatggtagatccaacaaatggaccattacccgaagataatgagccgagtgcctatgcgcaattagattgcgttttagaggctttggatagaatggatgaagaacacccaggtctttttcaagcagcctcacagaatgctatggaggccctaatggtcacaactgtagacaaactaacccaggggagacagacttttgattggacagta…
>1_CY101042_2010.67
atgaatataaatccttattttctcttcatagatgtgcccgtacaggcagcaatttcaacaacattcccatacactggtgttcccccttattcccatggaacaggaacaggctacacaatagacaccgtgatcagaacgcatgagtactcaaacaaggggaaacagtacatttctgatgttacaggatgcacaatggtagatccaacaaatggaccattacccgaagataatgagccgagtgcctatgcgcaattagattgcgttttagaggctttggatagaatggatgaagaacacccaggtctttttcaagcagcctcacagaatgctatggaggccctaatggtcacaactgtagacaaactaacccaggggagacagacttttgattggacagta…
>1_CY101050_2010.58
atgaatataaatccttattttctcttcatagatgtgcccgtacaggcagcaatttcaacaacattcccatacactggtgttcccccttattcccatggaacaggaacaggctacacaatagacaccgtgatcagaacgcatgagtactcaaacaaggggaaacagtacatttctgatgttacaggatgcacaatggtagatccaacaaatggaccattacccgaagataatgagccgagtgcctatgcgcaattagattgcgttttagaggctttggatagaatggatgaagaacacccaggtctttttcaagcagcctcacagaatgctatggaggccctaatggtcacaactgtagacaaactaacccaggggagacagacttttgattggacagta…
>1_CY101072_2010.67
atgaatataaatccttattttctcttcatagatgtgcccgtacaggcagcaatttcaacaacattcccatacactggtgttcccccttattcccatggaacaggaacaggctacacaatagacaccgtgatcagaacgcatgagtactcaaacaaggggaaacagtacatttctgatgttacaggatgcacaatggtagatccaacaaatggaccattacccgaagataatgagccgagtgcctatgcgcaattagattgcgttttagaggctttggatagaatggatgaagaacacccaggcctttttcaagcagcctcacagaatgctatggaggccctaatggtcacaactgtagacaaactaacccaggggagacagacttttgattggacagta…
>1_CY106566_2010.67
atgaatataaatccttattttctcttcatagatgtgcccgtacaggcagcaatttcaacaacattcccatacactggtgttcccccttattcccatggaacaggaacaggctacacaatagacaccgtgatcagaacgcatgagtactcaaacaaggggaaacagtacatttctgatgttacaggatgcacaatggtagatccaacaaatggaccattacccgaagataatgagccgagtgcctatgcgcaattagattgcgttttagaggctttggatagaatggatgaagaacacccaggtctttttcaagcagcctcacagaatgctatggaggccctaatggtcacaactgtagacaaactaacccaggggagacagacttttgattggacagta…
>1_CY111492_2011.25
atgaatataaatccttatttcctcttcatagatgtgcccatacaggcagcaatttcaacaacattcccatacactggtgttcccccttattcccatggaacgggaacaggctacacaatagacaccgtgatcagaacacatgagtactcaaacaaggggaaacagtacctttctgatattacaggatgcacaatggtagatccaacaaatggcccattacccgaagataatgagccgagtgcctatgcgcaattagattgcgttttagaggctttggatagaatggatgaagaacacccaggtctgtttcaagcagcctcacagaatgctatggaggccctaatggtcacaactgtagacaaattaacccaggggagacagacttttgattggacagta…
>1_CY115133_2007.5
atgaatataaatccttattttctcttcatagatgtacccatacaggcagcaatttcaacaacattcccatacaccggtgttcccccctactcccatggaacgggaacaggccacacaatagacaccgtgatcagaacacatgagtactcaaataaggggaaacaatatgtctctgacatcacaggatgtacaatggtagatccaacaaacggaccattacccgaagacaatgagccaagtgcctatgcacaattagattgcgttctggaggctttggatagaatggatgaggaacatccaggtctgtttcaagcagcctcacagaatgccatggaggcactaatggtcacaactgtagacaaattaacccaggggagacagacttttgattggacagta…
>1_CY115157_2008.5
atgaatataaatccttattttctcttcatagatgtgcccgtacaggcagcaatttcaacaacattcccatacactggtgttcccccttattcccatggaacaggaacaggctacacaatagacaccgtgatcagaacgcatgagtactcaaacaaggggaaacagtacatttctgatgttacaggatgcacaatggtagatccaacaaatggaccattacccgaagataatgagccgagtgcctatgcgcaattagattgcgttttagaggctttggatagaatggatgaagaacacccaggtctttttcaagcagcctcacagaatgctatggaggccctaatggtcacaactgtagacaaattaacccaggggagacagacttttgattggacagta…
>1_CY115189_2010.17
atgaatataaatccttattttctattcatagatgtacccatacaggcagcaatttcaacaacattcccatacaccggtgttcccccttattcccatggaacgggaacaggctacacaatagacaccgtgatcagaacacatgagtactcgaacaaaggaaaacagtatgtttctgacatcacaggatgtacaatgatagatccaacaaatgggccattacctgaagacaatgagccaagtgcctatgcacaattagattgcgttctggaggctttggatagaatggatgaggaacatccaggtctgtttcaagcagcctcacagaatgccatggaggcactaatggtcacaactgtagacaaattaacccaggggagacagactttcgattggacagta…
>1_CY115197_2010.5
atgaatataaatccttattttctcttcatagatgtgcccgtacaggcagcaatttcaacaacattcccatacactggtgttcccccttattctcatggaacaggaacaggctacacaatagacaccgtgatcagaacgcatgagtactcaaacaaggggaaaaagtacatttctgatgttacaggatgcacaatggtagatccaataaatggaccattacccgaagataatgagccgagtgcctatgcgcaattagattgcgttttagaggcgttggatagaatggatgaagaacacccaggtctttttcaagcagcctcacagaatgctatggaggccctaatggtcacaactgtagacaaattaacccaggggagacagacttttgattggacagta…
>1_CY115213_1990.5
atgaatataaatccttattttctcttcatagatgtacccatacaggcagcaatttcaacaacattcccatacaccggtgttcccccttactcccatggaacgggaacaggccacacaatagacaccgtgatcagaacacatgagtactcgaacaagggaaaacagtatgtttctgacatcacaggatgtacaatggtagatccaacaaatgggccattacccgaagacaatgagccgagtgcctatgcacaattagattgcgttctggaggctttggatagaatggatgaagaacatccaggtttgtttcaagcagcctcacagaatgccatggaggcactaatggtcacaactgtagacaaattaacccaggggagacagacttttgattggacagta…
>1_CY115261_2007.5
atgaatataaatccttattttctcttcatagatgtacccatacaggcagcaatttcaacaacattcccatacaccggtgttcccccttattcccatggaacgggaacaggctacacaatagacaccgtgatcagaacacatgagtactcgaacaaaggaaaacagtatgtttctgacatcacaggatgtacaatgatagatccaacaaatgggccattacctgaagacaatgagccaagtgcctatgcacaattagattgcgttctggaggctttggatagaatggatgaggaacatccaggtctgtttcaagcagcctcacagaatgccatggaggcactaatggtcacaactgtagacaaattaacccaggggagacagactttcgattggacagta…
>1_CY115277_2008.5
atgaatataaatccgtattttcttttcatagatgtacctatacaggcagcaatttcaacaacattcccatacaccggtgttcccccttattctcatggaacgggaacaggctacacaatagacaccgtgattagaacacacgagtactcaaacaagggaaaacaatacatttctgatgttacaggatgtgtaatggtagatccaacaaatgggccattacccgaagacaatgaaccgagtgcctatgcacaattggattgtgttctggaggctttggatagaatggatgaagaacatccaggtctgtttcaagcagcctcacagaatgccatggaggcactaatggtcacaacagtggacaaattgactcaggggagacagacctttgattggacggtg…
>1_CY115293_2008.5
atgaatataaatccttatttcctcttcatagatgtgcccatacaggcagcaatttcaacaacattcccatacactggtgttcccccctattcccatggaacgggaacaggctacacaatagacaccgtgatcagaacacatgagtactcaaacaaggggaaacaatacatttctgatgttacaggatgcacaatggtagatccaacaaatggcccattacccgaagataatgagccgagtgcctatgcgcaattagattgcgttttagaggctttggatagaatggatgaagaacacccaggtctgtttcaagcagcctcacagaatgctatggaggccctaatggtcacaactgtagacaaattaacccaggggagacagacttttgattggacagta…
>1_CY115365_2009.5
atgaatataaatccttattttctcttcatagacgtgcccgtacaggcagcaatctcaacaacattcccatacactggtgttcccccttattcccatggaacaggaacaggctacacaatagacaccgtgatcagaacgcatgagtactcaaacaaggggaaacagtacatttctgatgttacaggatgcacaatggtagatccaacaaatggaccattacccgaagataatgagccgagtgcctatgcgcaattagattgcgttttagaggctttggatagaatggatgaagaacacccaggtctttttcaagcagcctcacagaatgctatggaggccctaatggtcacaactgtagacaaattaacccaggggagacagacttttgattggacagta…
>1_CY115389_2009.5
atgaatataaatccttattttctattcatagatgtacccatacaggcagcaatttcaacaacattcccatacaccggtgttcccccttattcccatggaacgggaacaggctacacaatagacaccgtgatcagaacacatgagtactcgaacaaaggaaaacagtatgtttctgacatcacaggatgtacaatgatagatccaacaaatgggccattacctgaagacaatgagccaagtgcctatgcacaattagattgcgttctggaggctttggatagaatggatgaggaacatccaggtctgtttcaagcagcctcacagaatgccatggaggcactaatggtcacaactgtagacaaattaacccaggggagacagactttcgattggacagta…
>1_CY118289_1996.75
atgaatataaatccttattttctcttcatagatgtacccatacaggcagcaatttcaacaacattcccatacaccggtgttcccccttattcccatggaacgggaacaggccacacaatagacaccgtgatcagaacacatgagtactcgaacaaaggaaaacagtatgtttctgacatcacaggatgtacaatggtagatccaacaaatggaccattacccgaagacaatgagccaagtgcctatgcacaattagattgcgttctggaggctttggataaaatggatgaggaacatccaggtctgtttcaagcagcctcacagaatgccatggaggcactaatggtcacaactgtagacaaattaacccaagggagacagacttttgattggacagta…
>1_CY118297_1997.75
atgaatataaatccttattttctcttcatagatgtacccatacaggcagcaatttcaacaacattcccatacaccggtgttcccccttattcccatggaacgggaacaggccacacaatagacaccgtgatcagaacacatgagtactcgaacaaaggaaracagtatgtttctgatatcacaggatgtacaatggtagacccaacaaatggaccattacccgaagacaatgagccaagtgcctatgcacaattagattgcgttctggaggctttggatagaatggatgaggaacatccaggtctgtttcaagcagcctcacagaatgccatggaggcactaatggtcacaactgtagacaaattaacccaagggagacagacttttgattggacagta…
>1_CY118305_1997.67
atgaatataaatccttattttctcttcatagatgtacccatacaggcagcaatttcaacaacattcccatacaccggtgttcccccttattcccatggaacgggaacaggccacacaatagacaccgtgatcagaacacatgagtactcgaacaaaggaaaacagtatgtttctgacatcacaggatgtacaatggtagatccaacaaatggaccattacctgaagacaatgagccaagtgcctatgcacaattagattgcgttttggaggctttggatagaatggatgaggaacatccaggtctgtttcaagcagcctcacagaatgccatggaggcactaatggtcacaactgtagacaaattaacccaagggagacagacttttgattggacagta…
>1_CY118313_2004.99
atgaatataaatccttatttcctcttcatagatgtgcccatacaggcagcaatttcaacaacattcccatacactggtgttcccccttattcccatggaacgggaacaggctacacaatagacaccgtgatcagaacacatgagtactcaaacaaggggaaacagtacatttctgatgttacaggatgcacaatggtagatccaacaaatggcccattacccgaagataatgagccgagtgcctatgcgcaattagattgcgttttagaggctttggatagaatggatgaagaacacccaggtctgtttcaagcagcctcacagaatgctatggaggccctaatggtcacaactgtagacaaattaacccaggggagacagacttttgattggacagta…
>1_CY118321_2005.92
atgaatataaatccttatttcctcttcatagatgtgcccatacaggcagcaatctcaacaacattcccatacactggtgttcccccttattcccatggaacgggaacaggctacacaatagacaccgtgatcagaacacatgagtactcaaacaaggggaaacagtacatttctgatgttacaggatgcacaatggtagatccaacaaatggcccattacccgaagataatgagccgagtgcctatgcgcaattagattgcgttttagaggctttggatagaatggatgaagaacacccaggtctgtttcaagcagcctcacagaatgctatggaggccctaatggtcacaactgtagacaaattaacccaggggagacagacttttgattggacagta…
>1_CY118329_2005.92
atgaatataaatccttatttcctcttcatagatgtgcccatacaggcagcaatttcaacaacattcccatacactggtgttcccccttattcccatggaacgggaacaggctacacaatagacaccgtgatcagaacacatgagtactcaaacaaggggaaacagtacatttctgatgttacaggatgcacaatggtagatccaacaaatggcccattacccgaagataatgagccgagtgcctatgcgcaattagattgcgttttagaggctttggatagaatggatgaagaacacccaggtctgtttcaagcagcctcacagaatgctatggaggccctaatggtcacaactgtagacaaattaacccaggggagacagacttttgattggacagta…
>1_CY118337_2006.17
atgaatataaatccttatttcctcttcatagatgtgcccatacaggcagcaatttcaacaacattcccatacactggtgttcccccttattcccatggaacgggaacaggctacacaatagacaccgtgatcagaacacatgagtactcaaacaaggggaaacagtacatttctgatgttacaggatgcacaatggtagatccaacaaatggcccattacccgaagataatgagccgagtgcctatgcgcaattagattgcgttttagaggctttggatagaatggatgaagaacacccaggtctgtttcaagcagcctcacagaatgctatggaggccctaatggtcacaactgtagacaaattaacccaggggagacagacttttgattggacagta…
>1_CY118345_2006.17
atgaatataaatccttatttcctcttcatagatgtgcccatacaggcagcaatttcaacaacattcccatacactggtgttcccccttattcccatggaacgggaacaggctacacaatagacaccgtgatcagaacacatgagtactcaaacaaggggaaacagtacatttctgatgttacaggatgcacaatggtagatccaacaaatggcccattacccgaagataatgagccgagtgcctatgcgcaattagattgcgttttagaggctttggatagaatggatgaagaacacccaggtctgtttcaagcagcctcacagaatgctatggaggccctaatggtcacaactgtagacaaattaacccaggggagacagacttttgattggacagta…
>1_CY118353_2006.42
atgaatataaatccttatttcctcttcatagatgtgcccatacaggcagcaatttcaacaacattcccatacactggtgttcccccttattcccatggaacgggaacaggctacacaatagacaccgtgatcagaacacatgagtactcaaacaaggggaaacagtacatttctgatgttacaggatgcacaatggtagatccaacaaatggcccattacccgaagataatgagccgagtgcctatgcacaattagattgcgttttagaggctttggatagaatggatgaagatcacccaggtctgtttcaagcagcctcacagaatgctatggaggccctaatggtcacaactgtagacaaattaacccaggggagacagaccttcgattggacagta…
>1_CY118361_2007.08
atgaatataaatccttattttctcttcatagatgtacccatacaggcagcaatttcaacaacattcccatacaccggtgttcccccttactcccatggaacgggaacaggccacacaatagacaccgtgatcagaacacatgagtactcaaataagggaaaacaatatgtctctgacatcacaggatgtacaatggtagatccaacaaatggaccattacccgaagacaatgagccgagtgcctatgcacaattagattgcgttctggaggctttggatagaatggatgaggaacatccaggtctgtttcaagcagcctcacagaatgccatggaggcactaatggtcacaactgtagacaaattaacccaggggagacagacttttgattggacagta…
>1_CY118392_2007.67
atgaatataaatccttattttctcttcatagatgtacccatacaggcagcaatttcaacaacattcccatacaccggtgttcccccttattcccatggaacgggaacaggccacacaatagacaccgtgatcagaacacatgagtactcgaataagggaaaacaatatgtttctgacatcacaggatgtacaatggtagatccaacaaatggaccattacccgaagacaatgagccaagtgcctatgcacaattagattgcgttctggaggctttggatagaatggatgaggaacatccaggtctgtttcaagcagcctcacagaatgccatggaggcactaatggtcacaactgtagacaaattaacccaggggagacagacttttgattggacagta…
>1_CY118408_2007.92
atgaatataaatccttattttctcttcatagatgtacccatacaggcagcaatttcaacaacattcccatacaccggtgttcccccttactcccatggaacgggaacaggccacacaatagacaccgtgatcagaacacatgagtactcaaataagggaaaacaatatgtctctgacatcacaggatgtacaatggtagatccaacaaatggaccattacccgaagacaatgagccgagtgcctatgcacaattagattgcgttctggaggctttggatagaatggatgaggaacatccaggtctgtttcaagcagcctcacagaatgccatggaggcactaatggtcacaactgtagacaaattaacccaggggagacagacttttgattggacagta…
>1_CY118416_2007.92
atgaatataaatccttattttctcttcatagatgtacccatacaggcagcaatttcaacaacattcccatacaccggtgttcccccttactcccatggaacgggaactggccacacaatagacaccgtgatcagaacacatgagtactcaaataagggaaaacaatatgtctctgacatcacaggatgtacaatggtagatccaacaaatggaccattacccgaagacaatgagccgagtgcctatgcacaattagattgcgttctggaggctttggatagaatggatgaggaacatccaggtctgtttcaagcagcctcacagaatgccatggaggcactaatggtcacaactgtagacaaattaacccaggggagacagacttttgattggacagta…
>1_CY119552_1995.33
atgaatataaatccttattttctcttcatagatgtacccatacaggcagcaatttcaacaacattcccatacaccggtgttcccccttattcccatggaacgggaacaggccacacaatagacaccgtgatcagaacacatgagtactcgaacaaaggaaaacagtatgtttctgacatcacaggatgtacaatggtagatccaacaaatggaccattacccgaagacaatgagccaagtgcctatgcacaattagattgcgttctggaggctttggatagaatggatgaggaacatccaggtctgtttcaagcagcctcacagaatgccatggaggcactaatggtcacaactgtagacaaattaacccaggggagacagacttttgattggacagta…
>1_CY119560_1996.75
atgaatataaatccttattttctcttcatagatgtacccatacaggcagcaatttcaacaacattcccatacaccggtgttcccccttattcccatggaacgggaacaggccacacaatagacaccgtgatcagaacacatgagtactcgaacaaaggaaaacagtatgtttctgacatcacaggatgtacaatggtagatccaacaaatggaccattacccgaagacaatgagccaagtgcctatgcacaattagattgcgttctagaggctttggatagaatggatgaggaacatccaggtctgtttcaagcagcctcacagaatgccatggaggcactaatggtcacaactgtagacaaattaacccaggggagacagacttttgattggacagta…
>1_CY119568_1996.83
atgaatataaatccttattttctcttcatagatgtacccatacaggcagcaatttcaacaacattcccatacaccggtgttcccccttattcccatggaacgggaacaggccacacaatagacaccgtgatcagaacacatgagtactcgaacaaaggaaaacagtatgtttctgacatcacaggatgtacaatggtagatccaacaaatggaccattacccgaagacaatgagccaagtgcctatgcacaattagattgcgttctggaggctttggatagaatggatgaggaacatccaggtctgtttcaagcagcctcacagaatgccatggaggcactaatggtcacaactgtagacaaattaacccaggggagacagacttttgattggacagta…
>1_CY119576_1996.83
atgaatataaatccttattttctcttcatagatgtacccatacaggcagcaatttcaacaacattcccatacaccggtgttcccccttattcccatggaacgggaacaggccacacaatagacaccgtgatcagaacacatgagtactcgaacaaaggaaaacagtatgtttctgacatcacaggatgtacaatggtagatccaacaaatggaccattacccgaagacaatgagccaagtgcctatgcacaattagattgcgttctggaggctttggatagaatggatgaggaacatccaggtctgtttcaagcagcctcacagaatgccatggaggcactaatggtcacaactgtagacaaattaacccaggggagacagactttcgattggacagta…
>1_CY119584_1996.92
atgaatataaatccttattttctcttcatagatgtacccatacaggcagcaatttcaacaacattcccatacaccggtgttcccccttattcccatggaacgggaacaggccacacaatagacaccgtgatcagaacacatgagtactcgaacaaaggaaaacagtatgtttctgacatcacaggatgtacaatggtagatccaacaaatggaccattacccgaagacaatgagccaagtgcctatgcacaattagattgcgttctggaggctttggatagaatggatgaggaacatccaggtctgtttcaagcagcctcacagaatgccatggaggcactaatggtcacaactgtagacaaattaacccaggggagacagacttttgattggacagta…
>1_CY119592_1996.92
atgaatataaatccttattttctcttcatagatgtacccatacaggcagcaatttcaacaacattcccatacaccggtgttcccccttattcccatggaacgggaacaggccacacaatagacactgtgatcagaacacatgattactcgaacaaaggaaaacagtatgtttctgacatcacaggatgtacaatggtagatccaacaaatggaccattacccgaagacaatgagccaagtgcctatgcacaattagattgcgttctggaggctttggatagaatggatgaggaacatccaggtctgtttcaagcagcctcacagaatgccatggaggcactaatggtcacaactgtagacaaattaacccaagggagacagacttttgattggacagta…
>1_CY119600_1996.92
atgaacataaatccttattttctcttcatagatgtacccatacaggcagcaatttcaacaacattcccatacaccggtgttcccccttattcccatggaacgggaacaggccacacaatagacaccgtgatcagaacacatgagtactcgaacaaaggaaaacagtatgtttctgacatcacaggatgtacaatggtagatccaacaaatggaccgttacccgaagacaatgagccaagtgcctatgcacaattagattgcgttctggaggctttggatagaatggatgaggaacatccaggtctgtttcaagcagcctcacagaatgccatggaggcactaatggtcacaactgtagacaaattaacccaggggagacagacttttgattggacagta…
>1_CY119608_1997.67
atgaatataaatccttattttctcttcatagatgtacccatacaggcagcaatttcaacaacattcccatacaccggtgttcccccttattcccatggaacgggaacaggccacacaatagacaccgtgatcagaacacatgagtactcgaacaaaggaaaacagtatgtttctgacatcacaggatgtacaatggtagatccaacaaatggaccattacctgaagacaatgagccaagtgcctatgcacaattagattgcgttttggaggctttggatagaatggatgaggaacatccaggtctgtttcaagcagcctcacagaatgccatggaggcactaatggtcacaactgtagacaaattaacccaagggagacagacttttgattggacagta…
>1_CY119616_1997.92
atgaatataaatccttactttctcttcatagatgtacccatacaggcagcaatttcaacaacattcccatacaccggtgttcccccttattcccatggaacgggaacaggccacacaatagacaccgtgatcagaacacatgagtactcgaacaaaggaaaacagtatgtttctgacatcacaggatgtacaatggtagacccaacaaatggaccattacccgaagacaatgagccaagtgcctatgcacaattagattgcgttttggaggctttggatagaatggatgaggaacatccaggtctgtttcaagcagcctcacagaatgccatggaggcactaatggtcacaactgtagacaaattaacccaggggagacagactttcgattggacagta…
>1_CY119624_1997.92
atgaatataaatccttattttctcttcatagatgtacccatacaggcagcaatttcaacaacattcccatacaccggtgttcccccttattcccatggaacgggaacaggccacacaatagacaccgtgatcagaacacatgagtactcgaacaaaggaaaacagtatgtttctgacatcacaggatgtacaatggtagatccaacaaatggaccattacctgaagacaatgagccaagtgcctatgcacaattagattgcgttttggaggctttggatagaatggatgaggaacatccaggtctgtttcaagcagcctcacagaatgccatggaggcactaatggtcacaactgtagacaaattaacccaagggagacagacttttgattggacagta…
>1_CY119632_1998.17
atgaatataaatccttattttctcttcatagatgtgcccatacaggcagcaatttcaacaacattcccatacactggtgttcccccttattcccatggaacgggaacaggctacacaatagacaccgtgatcagaacacatgagtactcaaacaagggaaaacagtacatttctgatgttacaggatgcacaatggtagatccaacaaatgggccattacccgaagataatgagccgagtgcctatgcgcaattagattgcgttttagaggctttggatagaatggatgaagaacacccaggtctgtttcaagcagcctcacagaatgctatggaggccctaatggtcacaactgtagacaaattaacccaggggagacagacttttgattggacagta…
>1_CY119640_1997.08
atgaatataaatccttattttctcttcatagatgtgcccatacaggcagcaatttcaacaacattcccatacaccggtgttcccccttattcccatggaacgggaacaggccacacaatagacaccgtgatcagaacacatgagtactcgaacaaaggaaaacagtatgtttctgacatcacaggatgtacaatggtagatccaacaaatggaccattacccgaagacaatgagccaagtgcctatgcacaattagattgcgttctggaggctttggatagaatggatgaggaacatccaggtctgtttcaagcagcctcacagaatgccatggaggcactaatggtcacaactgtagacaaattaacccaggggagacagacttttgattggacagta…
>1_CY119648_1997.67
atgaatataaatccttattttctcttcatagatgtacccatacaggcagcaatttcaacaacattcccatacaccggtgttcccccttattcccatggaacgggaacaggccacacaatagacaccgtgatcagaacacatgagtactcgaacaaaggaaaacagtatgtttctgacatcacaggatgtacaatggtagatccaacaaatggaccattacctgaagacaatgagccaagtgcctatgcacaattagattgcgttttggaggctttggatagaatggatgaggaacatccaggtctgtttcaagcagcctcacagaatgccatggaggcactaatggtcacaactgtagacaaattaacccaagggagacagacttttgattggacagta…
>1_CY119656_1997.67
atgaatataaatccttattttctcttcatagatgtacccatacaggcagcaatttcaacaacattcccatacaccggtgttcccccttattcccatggaacgggaacaggccacacaatagacaccgtgatcagaacacatgagtactcgaacaaaggaaaacagtatgtttctgacatcacaggatgtacaatggtagatccaacaaatggaccattacctgaagacaatgagccaagtgcctatgcacaattagattgcgttttggaggctttggatagaatggatgaggaacatccaggtctgtttcaagcagcctcacagaatgccatggaggcactaatggtcacaactgtagacaaattaacccaagggagacagacttttgattggacagta…
>1_CY119664_1997.67
atgaatataaatccttattttctcttcatagatgtacccatacaggcagcaatttcaacaacattcccatacaccggtgttcccccttattcccatggaacgggaacaggccacacaatagacaccgtgatcagaacacatgagtactcgaacaaaggaaaacagtatgtttctgacattacaggatgtacaatggtagatccaacaaatggaccattacccgaagacaatgagccaagtgcctatgcacaattagattgcgttctggaggctttggataaaatggatgaggaacatccaggtttgtttcaagcagcctcacagaatgccatggaggcactaatggtcacaactgtagacaaattaacccaagggagacagacttttgattggacagta…
>1_CY119672_2003.17
atgaatataaatccttattttctcttcatagatgtacccatacaggcagcaatttcaacaacattcccatacaccggtgttcccccttattcccatggaacgggaacaggccacacaatagacaccgtgatcagaacacatgagtactcgaacaaaggaaaacagtatgtttctgacatcacaggatgtacaatggtagatccaacaaatggaccattacccgaagacaatgagccaagtgcctatgcacaattagattgcgttctggaggctttggatagaatggatgaggaacatccaggtctgtttcaagcagcctcacagaatgccatggaggcactaatggtcacaactgtagacaaattaacccaggggagacagactttcgattggacagta…
>1_CY119680_2003.25
atgaatataaatccttattttctcttcatagatgtacccatacaggcagcaatttcaacaacattcccatacaccggtgttcccccttattcccatggaacgggaacaggccacacaatagacaccgtgatcagaacacatgagtactcgaacaaaggaaaacagtatgtttctgacatcacaggatgtacaatggtagatccaacaaatggaccattacccgaagacaatgagccaagtgcctatgcacaattagattgcgttctggaggctttggatagaatggatgaggaacatccaggtctgtttcaagcagcctcacagaatgccatggaggcactaatggtcacaactgtagacaaattaacccaggggagacagactttcgattggacagta…
>1_CY119688_2004.08
atgaatataaatccttattttctcttcatagatgtacccatacaggcagcaatttcaacaacattcccatacaccggtgttcccccttattcccatggaacgggaacaggccacacaatagacaccgtgatcagaacacatgagtactcgaacaaaggaaaacagtatgtttctgacatcacaggatgtacaatggtagatccaacaaatggaccattacccgaagacaatgagccaagtgcctatgcacaattagattgcgttctggaggctttggatagaatggatgaggaacatccaggtctgtttcaagcagcctcacagaatgccatggaggcactaatggtcacaactgtagacaaattaacccaggggagacagactttcgattggacagta…
>1_CY119696_2004.08
atgaatataaatccttattttctcttcatagatgtacccatacaggcagcaatttcaacaacattcccatacaccggtgttcccccttattcccatggaacgggaacaggccacacaatagacaccgtgatcagaacacatgagtactcgaataagggaaaacaatatgtttctgacatcacaggatgtacaatggtagatccaacaaatggaccattacccgaagacaatgagccaagtgcctatgcacaattagattgcgttctggaggctttggatagaatggatgaggaacatccaggtctgtttcaagcagcctcacagaatgccatggaagcactaatggtcacaactgtagacaaattaacccaggggagacagacttttgattggacagta…
>1_CY119704_2004.67
atgaatataaatccttatttcctcttcatagatgtgcccatacaggcagcaatttcaacaacattcccatacactggtgttcccccttattcccatggaacgggaacaggctacacaatagacaccgtgatcagaacacatgagtactcaaacaaggggaaacagtacatttctgatgttacaggatgcacaatggtagatccaacaaatggcccattacccgaagataatgagccgagtgcctatgcgcaattagattgcgttttagaggctttggatagaatggatgaagaacacccaggtctgtttcaagcagcctcacagaatgctatggaggccctaatggtcacaactgtagacaaattaacccaggggagacagacttttgattggacagta…
>1_CY119712_2004.92
atgaatataaatccttatttcctcttcatagatgtgcccatacaggcagcaatttcaacaacattcccatacactggtgttcccccttattcccatggaacgggaacaggctacacaatagacaccgtgatcagaacacatgagtactcaaacaaggggaaacagtacatttctgatgttacaggatgcacaatggtagatccaacaaatggcccattacccgaagataatgagccgagtgcctatgcgcaattagattgcgttttagaggctttggatagaatggatgaagaacacccaggtctgtttcaagcagcctcacagaatgctatggaggccctaatggtcacaactgtagacaaattaacccaggggagacagacttttgattggacagta…
>1_CY119720_2004.99
atgaatataaatccttattttctcttcatagatgtacccatacaggcagcaatttcaacaacattcccatacaccggtgttcccccttattcccatggaacgggaacaggccacacaatagacaccgtgatcagaacacatgagtactcgaataagggaaaacaatatgtttctgacatcacaggatgtacaatggtagatccaacaaatggaccattacccgaagacaatgagccaagtgcctatgcacaattagattgcgttctggaggctttggatagaatggatgaggaacatccaggtctgtttcaagcagcctcacagaatgccatggaggcactaatggtcacaactgtagacaaattaacccaggggagacagacttttgattggacagta…
>1_CY119728_2004.99
atgaatataaatccttatttcctcttcatagatgtgcccatacaggcagcaatttcaacaacattcccatacactggtgttcccccttattcccatggaacgggaacaggctacacaatagacaccgtgatcagaacacatgagtactcaaacaaggggaaacagtacatttctgatgttacaggatgcacaatggtagatccaacaaatggcccattacccgaagataatgagccgagtgcctatgcgcaattagattgcgttttagaggctttggatagaatggatgaagaacacccaggtctgtttcaagcagcctcacagaatgctatggaggccctaatggtcacaactgtagacaaattaacccaggggagacagacttttgattggacagta…
>1_CY119736_2004.99
atgaatataaatccttatttcctcttcatagatgtgcccatacaggcagcaatttcaacaacattcccatacactggtgttcccccttattcccatggaacgggaacaggctacacaatagacaccgtgatcagaacacatgagtactcaaacaaggggaaacagtacatttctgatgttacaggatgcacaatggtagatccaacaaatggcccattacccgaagataatgagccgagtgcctatgcgcaattagattgcgttttagaggctttggatagaatggatgaagaacacccaggtctgtttcaagcagcctcacagaatgctatggaggccctaatggtcacaactgtagacaaattaacccaggggagacagacttttgattggacagta…
>1_CY119744_2005.08
atgaatataaatccttatttcctcttcatagatgtgcccatacaggcagcaatttcaacaacattcccatacactggtgttcccccttattcccatggaacgggaacaggctacacaatagacaccgtgatcagaacacatgagtactcaaacaaggggaaacagtacatttctgatgttacaggatgcacaatggtagatccaacaaatggcccattacccgaagataatgagccgagtgcctatgcgcaattagattgcgttttagaggctttggatagaatggatgaagaacacccaggtctgtttcaagcagcctcacagaatgctatggaggccctaatggtcacaactgtagacaaattaacccaggggagacagacttttgattggacagta…
>1_CY119752_2005.08
atgaatataaatccttatttcctcttcatagatgtgcccatacaggcagcaatttcaacaacattcccatacactggtgttcccccttattcccatggaacgggaacaggctacacaatagacaccgtgatcagaacacatgagtactcaaacaaggggaaacagtacatttctgatgttacaggatgcacaatggtagatccaacaaatggcccattacccgaagataatgagccgagtgcctatgcgcaattagattgcgttttagaggctttggatagaatggatgaagaacacccaggtctgtttcaagcagcctcacagaatgctatggaggccctaatggtcacaactgtagacaaattaacccaggggagacagacttttgattggacagta…
>1_CY119760_2005.42
atgaatataaatccttatttcctcttcatagatgtgcccatacaggcagcaatttcaacaacattcccatacactggtgttcccccttattcccatggaacgggaacaggctacacaatagacaccgtgatcagaacacatgagtactcaaacaaggggaaacagtacatttctgatgttacaggatgcacaatggtagatccaacaaatggcccattacccgaagataatgagccgagtgcctatgcgcaattagattgcgttttagaggctttggatagaatggatgaagaacacccaggtctgtttcaagcagcctcacagaatgctatggaggccctaatggtcacaactgtagacaaattaacccaggggagacagacttttgattggacagta…
>1_CY119768_2005.51
atgaatataaatccttatttcctcttcatagatgtgcccatacaggcagcaatttcaacaacattcccatacactggtgttcccccttattcccatggaacgggaacaggctacacaatagacaccgtgatcagaacacatgagtactcaaacaaggggaaacagtacatttctgatgttacaggatgcacaatggtagatccaacaaatggcccattacccgaagataatgagccgagtgcctatgcgcaattagattgcgttttagaggctttggatagaatggatgaagaacacccaggtctgtttcaagcagcctcacagaatgctatggaggccctaatggtcacaactgtagacaaattaacccaggggagacagacttttgattggacagta…
>1_CY119776_2005.92
atgaatataaatccttatttcctcttcatagatgtgcccatacaggcagcaatttcaacaacattcccatacactggtgttcccccttattcccatggaacgggaacaggctacacaatagacaccgtgatcagaacacatgagtactcaaacaaggggaaacagtacatttctgatgttacaggatgcacaatggtagatccaacaaatggcccattacccgaagataatgagccgagtgcctatgcgcaattagattgcgttttagaggctttggatagaatggatgaagaacacccaggtctgtttcaagcagcctcacagaatgctatggaggccctaatggtcacaactgtagacaaattaacccaggggagacagacttttgattggacagta…
>1_CY119784_2005.99
atgaatataaatccttatttcctcttcatagatgtgcccatacaggcagcaatttcaacaacattcccatacactggtgttcccccttattcccatggaacgggaacaggctacacaatagacaccgtgatcagaacacatgagtactcaaacaaggggaaacagtacatttctgatgttacaggatgcacaatggtagatccaacaaatggcccattacccgaagataatgagccgagtgcctatgcgcaattagattgcgttttagaggctttggatagaatggatgaagaacacccaggtctgtttcaagcagcctcacagaatgctatggaggccctaatggtcacaactgtagacaaattaacccaggggagacagacttttgattggacagta…
>1_CY119792_2005.99
atgaatataaatccttatttcctcttcatagatgtgcccatacaggcagcaatttcaacaacattcccatacactggtgttcccccttattcccatggaacgggaacaggctacacaatagacaccgtgatcagaacacatgagtactcaaacaaggggaaacagtacatttctgatgttacaggatgcacaatggtagatccaacaaatggcccattacccgaagataatgagccgagtgcctatgcgcaattagattgcgttttagaggctttggatagaatggatgaagaacacccaggtctgtttcaagcagcctcacagaatgctatggaggccctaatggtcacaactgtagacaaattaacccaggggagacagacttttgattggacagta…
>1_CY119800_2006.17
atgaatataaatccttatttcctcttcatagatgtgcccatacaggcagcaatttcaacaacattcccatacactggtgttcccccttattcccatggaacgggaacaggctacacaatagacaccgtgatcagaacacatgagtactcaaacaaggggaaacagtacatttctgatgttacaggatgcacaatggtagatccaacaaatggcccattacccgaagataatgagccgagtgcctatgcgcaattagattgcgttttagaggctttggatagaatggatgaagaacacccaggtctgtttcaagcagcctcacagaatgctatggaggccctaatggtcacaactgtagacaaattaacccaggggagacagacttttgattggacagta…
>1_CY119808_2006.17
atgaatataaatccttatttcctcttcatagatgtgcccatacaggcagcaatttcaacaacattcccatacactggtgttcccccttattcccatggaacgggaacaggctacacaatagacaccgtgatcagaacacatgagtactcaaacaaggggaaacagtacatttctgatgttacaggatgcacaatggtagatccaacaaatggcccattacccgaagataatgagccgagtgcctatgcgcaattagattgcgttttagaggctttggatagaatggatgaagaacacccaggtctgtttcaagcagcctcacagaatgctatggaggccctaatggtcacaactgtagacaaattaacccaggggagacagacttttgattggacagta…
>1_CY119816_2006.25
atgaatataaatccttatttcctcttcatagatgtgcccatacaggcagcaatttcaacaacattcccatacactggtgttcccccttattcccatggaacgggaacaggctacacaatagacaccgtgatcagaacacatgagtactcaaacaaggggaaacagtacatttctgatgttacaggatgcacaatggtagatccaacaaatggcccattacccgaagataatgagccgagtgcctatgcgcaattagattgcgttttagaggctttggatagaatggatgaagaacacccaggtctgtttcaagcagcctcacagaatgctatggaggccctaatggtcacaactgtagacaaattaacccaggggagacagacttttgattggacagta…
>1_CY119824_2006.25
atgaatataaatccttatttcctcttcatagatgtgcccatacaggcagcaatttcaacaacattcccatacactggtgttcccccttattcccatggaacgggaacaggctacacaatagacaccgtgatcagaacacatgagtactcaaacaaggggaaacagtacatttctgatgttacaggatgcacaatggtagatccaacaaatggcccattacccgaagataatgagccgagtgcctatgcgcaattagattgcgttttagaggctttggatagaatggatgaagaacacccaggtctgtttcaagcagcctcacagaatgctatggaggccctaatggtcacaactgtagacaaattaacccaggggagacagacttttgattggacagta…
>1_CY119832_2006.25
atgaatataaatccttatttcctcttcatagatgtgcccatacaggcagcaatttcaacaacattcccatacactggtgttcccccttattcccatggaacgggaacaggctacacaatagacaccgtgatcagaacacatgagtactcaaacaaggggaaacagtacatttctgatgttacaggatgcacaatggtagatccaacaaatggcccattacccgaagataatgagccgagtgcctatgcgcaattagattgcgttttagaggctttggatagaatggatgaagaacacccaggtctgtttcaagcagcctcacagaatgctatggaggccctaatggtcacaactgtagacaaattaacccaggggagacagacttttgattggacagta…
>1_CY119840_2006.25
atgaatataaatccttatttcctcttcatagatgtgcccatacaggcagcaatttcaacaacattcccatacactggtgttcctccttattcccatggaacgggaacaggctacacaatagacaccgtgatcagaacacatgagtactcaaacaaggggaaacagtacatttctgatgttacaggatgcacaatggtagatccaacaaatggcccattacccgaagataatgagccgagtgcctatgcgcaattagattgcgttctagaggctttggatagaatggatgaagaacacccaggtctgtttcaagcagcctcacagaatgctatggaggccctaatggtcacaactgtagacaaattaacccaggggagacagacttttgattggacagta…
>1_CY119848_2007.33
atgaatataaatccttatttcctcttcatagatgtgcccatacaggcagcaatttcaacaacattcccatacactggtgttcccccttattcccatggaacgggaacaggctacacaatagacaccgtgatcagaacacatgagtactcaaacaaggggaaacagtacatttctgatgttacaggatgcacaatggtagatccaacaaatggcccattacccgaagataatgagccgagtgcctatgcgcaattagattgcgttttagaggctttggatagaatggatgaagaacacccaggtctgtttcaagcagcctcacagaatgctatggaggccctaatggtcacaactgtagacaaattaacccaggggagacagacttttgattggacagta…
>1_CY119856_2007.08
atgaatataaatccttattttctcttcatagatgtacccatacaggcagcaatttcaacaacattcccatacaccggtgttcccccttactcccatggaacgggaacaggccacacaatagacaccgtgatcagaacacatgagtactcaaataagggaaaacaatatgtctctgacatcacaggatgtacaatggtagatccaacaaatggaccattacccgaagacaatgagccgagtgcctatgcacaattagattgcgttctggaggctttggatagaatggatgaggaacatccaggtctgtttcaagcagcctcacagaatgccatggaggcactaatggtcacaactgtagacaaattaacccaggggagacagacttttgattggacagta…
>1_CY119864_2007.17
atgaatataaatccttatttcctcttcatagatgtgcccatacaggcagcaatttcaacaacattcccatacactggtgttcccccttattcccatggaacgggaacaggctacacaatagacaccgtgatcagaacacatgagtactcaaacaaggggaaacagtacatttctgatgttacaggatgcacaatgatagatccaacaaatggcccattacccgaagataatgagccgagtgcctatgcacaattagattgcgttttagaggctttggatagaatggatgaagaacacccaggtctgtttcaagcagcctcacagaatgctatggaggccctaatggtcacaactgtagacaaattaacccaggggagacagacttttgattggacagta…
>1_CY119872_2007.25
atgaatataaatccttattttctcttcatagatgtacccatacaggcagcaatttcaacaacattcccatacaccggtgttcccccttactcccatggaacgggaacaggccacacaatagacaccgtgatcagaacacatgagtactcaaataagggaaaacaatatgtctctgacatcacaggatgtacaatggtagatccaacaaatggaccattacctgaagacaatgagccgagtgcctatgcacaattagattgcgttctggaggctttggatagaatggatgaggaacatccaggtctgtttcaagcagcctcacagaatgccatggaggcactaatggtcacaactgtagacaaattaacccaggggagacagacttttgattggacagta…
>1_CY119880_2007.25
atgaatataaatccttattttctcttcatagatgtacccatacaggcagcaatttcaacaacattcccatacaccggtgttcccccttactcccatggaacgggaacaggccacacaatagacaccgtgatcagaacacatgagtactcaaataagggaaaacaatatgtctctgacatcacaggatgtacaatggtagatccaacaaatggaccattacctgaagacaatgagccgagtgcctatgcacaattagattgcgttctggaggctttggatagaatggatgaggaacatccaggtctgtttcaagcagcctcacagaatgccatggaggcactaatggtcacaactgtagacaaattaacccaggggagacagacttttgattggacagta…
>1_CY119888_2007.25
atgaatataaatccttattttctcttcatagatgtacccatacaggcagcaatttcaacaacattcccatacaccggtgttcccccttattcccatggaacgggaacaggccacacaatagacaccgtgatcagaacacatgagtactcgaataagggaaaacaatatgtttctgacatcacaggatgtacaatggtagatccaacaaatggaccattacccgaagacaatgagccaagtgcctatgcacaattagattgcgttctggaggctttggatagaatggatgaggaacatccaggtctgtttcaagcagcctcacagaatgccatggaggcactaatggtcacaactgtagacaaattaacccaggggagacagacttttgattggacagta…
>1_CY119896_2007.33
atgaatataaatccttattttctcttcatagatgtacccatacaggcagcaatttcaacaacattcccatacaccggtgttcccccttactcccatggaacgggaacaggccacacaatagacaccgtgatcagaacacatgagtactcaaataagggaaaacaatatgtctctgacatcacaggatgtacaatggtagatccaacaaatggaccattacccgaagacaatgagccgagtgcctatgcacaattagattgcgttctggaagctttggatagaatggatgaggaacatccaggtctgtttcaagcagcctcacagaatgccatggaggcactaatggtcacaactgtagacaaattaacccaggggagacagacttttgattggacagta…
>1_CY119904_2007.42
atgaatataaatccttattttctcttcatagatgtacccatacaggcagcaatttcaacaacattcccatacaccggtgttcccccttactcccatggaacgggaacaggccacacaatagacaccgtgatcagaacacatgagtactcaaataagggaaaacaatatgtctctgacatcacaggatgtacaatggtagatccaacaaatggaccattacccgaagacaatgagccgagtgcctatgcacaattagattgcgttctggaggctttggatagaatggatgaggaacatccaggtctgtttcaagcagcctcacagaatgccatggaggcactaatggtcacaactgtagacaaattaacccaggggagacagacttttgattggacagta…
>1_CY119912_2007.42
atgaatataaatccttatttcctcttcatagatgtgcccatacaggcagcaatttcaacaacattcccatacactggtgttcccccttattcccatggaacaggaacaggctacacaatagacaccgtgatcagaacacatgagtactcaaacaaggggaaacagtacatttctgatgttacaggatgcacaatggtagatccaacaaatggcccattacccgaagataatgagccgagtgcctatgcgcaattagattgcgttttagaggctttggatagaatggatgaagaacacccaggtctgtttcaagcagcctcacagaatgctatggaggccctaatggtcacaactgtagacaaattaacccaggggagacagacttttgattggacagta…
>1_CY119920_2007.58
atgaatataaatccttattttctcttcatagatgtacccatacaggcagcaatttcaacaacattcccatacaccggtgttcccccttactcccatggaacgggaactggccacacaatagacaccgtgatcagaacacatgagtactcaaataagggaaaacaatatgtctctgacatcacaggatgtacaatggtagatccaacaaatggaccattacccgaagacaatgagccgagtgcctatgcacaattagattgcgttctggaggctttggatagaatggatgaggaacatccaggtctgtttcaagcagcctcacagaatgccatggaggcactaatggtcacaactgtagacaaattaacccaggggagacagacttttgattggacagta…
>1_CY119928_2007.58
atgaatataaatccttattttctcttcatagatgtacccatacaggcagcaatttcaacaacattcccatacaccggtgttcccccttactcccatggaacgggaactggccacacaatagacaccgtgatcagaacacatgagtactcaaataagggaaaacaatatgtctctgacatcacaggatgtacaatggtagatccaacaaatggaccattacccgaagacaatgagccgagtgcctatgcacaattagattgcgttctggaggctttggatagaatggatgaggaacatccaggtctgtttcaagcagcctcacagaatgccatggaggcactaatggtcacaactgtagacaaattaacccaggggagacagacttttgattggacagta…
>1_CY119936_2007.58
atgaatataaatccttattttctcttcatagatgtacccatacaggcagcaatttcaacaacattcccatacaccggtgttcccccttactcccatggaacgggaacaggccacacaatagacaccgtgatcagaacacatgagtactcaaataagggaaaacaatatgtctctgacatcacaggatgtacaatggtagatccaacaaatggaccattacccgaagacaatgagccgagtgcctatgcacaattagattgcgttctggaggctttggatagaatggatgaggaacatccaggtctgtttcaagcagcctcacagaatgccatggaggcactaatggtcacaactgtagacaaattaacccaggggagacagacttttgattggacagta…
>1_CY119944_2007.92
atgaatataaatccttattttctcttcatagatgtacccatacaggcagcaatttcaacaacattcccatacaccggtgttcccccttattcccatggaacgggaacaggctacacaatagacaccgtgatcagaacacatgagtactcgaacaaaggaaaacagtatgtttctgacatcacaggatgtacaatgatagatccaacaaatgggccattacctgaagacaatgagccaagtgcctatgcacaattagattgcgttctggaggctttggatagaatggatgaggaacatccaggtctgtttcaagcagcctcacagaatgccatggaggcactaatggtcacaactgtagacaaattaacccaggggagacagaccttcgattggacagta…
>1_CY119952_2007.92
atgaatataaatccttattttctcttcatagatgtacccatacaggcagcaatttcaacaacattcccatacaccggtgttcccccttactcccatggaacgggaacaggccacacaatagacaccgtgatcagaacacatgagtactcaaataagggaaaacaatatgtctctgacatcacaggatgtacaatggtagatccaacaaatggaccattacccgaagacaatgagccgagtgcctatgcacaattagattgcgttctggaggctttggatagaatggatgaggaacatccaggtctgtttcaagcagcctcacagaatgccatggaggcactaatggtcacaactgtagacaaattaacccaggggagacagacttttgattggacagta…
>1_CY119960_2007.92
atgaatataaatccttattttctcttcatagatgtacccatacaggcagcaatttcaacaacattcccatacaccggtgttcccccttactcccatggaacgggaacaggccacacaatagacaccgtgatcagaacacatgagtactcaaataagggaaaacaatatgtctctgacatcacaggatgtacaatggtagatccaacaaatggaccattacccgaagacaatgagccgagtgcctatgcacaattagattgcgttctggaggctttggatagaatggatgaggaacatccaggtctgtttcaagcagcctcacagaatgccatggaggcactaatggtcacaactgtagacaaattaacccaggggagacagacttttgattggacagta…
>1_CY119968_2007.92
atgaatataaatccttattttctcttcatagatgtacccatacaggcagcaatttcaacaacattcccatacaccggtgttcccccttactcccatggaacgggaactggccacacaatagacaccgtgatcagaacacatgagtactcaaataagggaaaacaatatgtctctgacatcacaggatgtacaatggtagatccaacaaatggaccattacccgaagacaatgagccgagtgcctatgcacaattagattgcgttctggaggctttggatagaatggatgaggaacatccaggtctgtttcaagcagcctcacagaatgccatggaggcactaatggtcacaactgtagacaaattaacccaggggagacagacttttgattggacagta…
>1_CY119976_2007.92
atgaatataaatccttattttctcttcatagatgtgcccatacaggcagcaatttcaacaacattcccatacactggtgttcccccttattcccatggaacaggaacaggctacacaatagacaccgtgatcagaacgcatgagtactcaaacaaggggaaacagtacatttctgatgttacaggatgcacaatggtagatccaacaaatggaccattacccgaagataatgagccgagtgcctatgcgcaattagattgcgttttagaggctttggatagaatggatgaagaacacccaggtctttttcaagcagcctcacagaatgctatggaggccctaatggtcacaactgtagacaaattaacccaggggagacagacttttgattggacagta…
>1_CY119984_2007.92
atgaatataaatccttattttctcttcatagatgtacccatacaggcagcaatttcaacaacattcccatacaccggtgttcccccttactcccatggaacgggaactggccacacaatagacaccgtgatcagaacacatgagtactcaaataagggaaaacaatatgtctctgacatcacaggatgtacaatggtagatccaacaaatggaccattacccgaagacaatgagccgagtgcctatgcacaattagattgcgttctggaggctttggatagaatggatgaggaacatccaggtctgtttcaagcagcctcacagaatgccatggaggcactaatggtcacaactgtagacaaattaacccaggggagacagacttttgattggacagta…
>1_CY119992_2007.92
atgaatataaatccttattttctcttcatagatgtacccatacaggcagcaatttcaacaacattcccatacaccggtgttcccccttattcccatggaacgggaacaggctacacaatagacaccgtgatcagaacacatgagtactcgaacaaaggaaaacagtatgtttctgacatcacaggatgtacaatgatagatccaacaaatgggccattacctgaagacaatgagccaagtgcctatgcacaattagattgcgttctggaggctttggatagaatggatgaggaacatccaggtctgtttcaagcagcctcacagaatgccatggaggcactaatggtcacaactgtagacaaattaacccaggggagacagactttcgattggacagta…
>1_CY120000_2007.92
atgaatataaatccttattttctcttcatagatgtacccatacaggcagcaatttcaacaacattcccatacaccggtgttcccccttattcccatggaacgggaacaggctacacaatagacaccgtgatcagaacacatgagtactcgaacaaaggaaaacagtatgtttctgacatcacaggatgtacaatgatagatccaacaaatgggccattacctgaagacaatgagccaagtgcctatgcacaattagattgcgttctggaggctttggatagaatggatgaggaacatccaggtctgtttcaagcagcctcacagaatgccatggaggcactaatggtcacaactgtagacaaattaacccaggggagacagactttcgattggacagta…
>1_CY120008_2008.08
atgaatataaatccttattttctcttcatagatgtacccatacaggcagcaatttcaacaacattcccatacaccggtgttcccccttattcccatggaacgggaacaggctacacaatagacaccgtgatcagaacacatgagtactcgaacaaaggaaaacagtatgtttctgacatcacaggatgtacaatgatagatccaacaaatgggccattacctgaagacaatgagccaagtgcctatgcacaattagattgcgttctggaggctttggatagaatggatgaggaacatccaggtctgtttcaagcagcctcacagaatgccatggaggcactaatggtcacaactgtagacaaattaacccaggggagacagactttcgattggacagta…
>1_CY120016_2008.08
atgaatataaatccttattttctcttcatagatgtacccatacaggcagcaatttcaacaacattcccatacaccggtgttcccccttattcccatggaacgggaacaggctacacaatagacaccgtgatcagaacacatgagtactcgaacaaaggaaaacagtatgtttctgacatcacaggatgtacaatgatagatccaacaaatgggccattacctgaagacaatgagccaagtgcctatgcacaattagattgcgttctggaggctttggatagaatggatgaggaacatccaggtctgtttcaagcagcctcacagaatgccatggaggcactaatggtcacaactgtagacaaattaacccaggggagacagactttcgattggacagta…
>1_CY120035_2003.08
atgaatataaatccttattttctcttcatagatgtacccatacaggcagcaatttcaacaacattcccatacaccggtgttcccccttattcccatggaacgggaacaggccacacaatagacaccgtgatcagaacacatgagtactcgaacaaaggaaaacagtatgtttctgacatcacaggatgtacaatggtagatccaacaaatggaccattacccgaagacaatgagccaagtgcctatgcacaattagattgcgttctggaggctttggatagaatggatgaggaacatccaggtctgtttcaagcagcctcacagaatgccatggaggcactaatggtcacaactgtagacaaattaacccaggggagacagactttcgattggacagta…
>1_CY124858_2008.17
atgaatataaatccttattttctcttcatagatgtacccatacaggcagcaatttcaacaacattcccatacaccggtgttcccccctactcccatggaacgggaacaggccacacaatagacaccgtgatcagaacacatgagtactcaaataaggggaaacaatatgtctctgacatcacaggatgtacaatggtagatccaacaaacggaccattacccgaagacaatgagccaagtgcctatgcacaattagattgcgttctggaggctttggatagaatggatgaggaacatccaggtctgtttcaagcagcctcacagaatgccatggaggcactaatggtcacaactgtagacaaattaacccaggggagacagacttttgattggacagta…
>1_CY124866_2008.25
atgaatataaatccttattttctcttcatagatgtacccatacaggcagcaatttcaacaacattcccatacaccggtgttcccccctactcccatggaacgggaacaggccacacaatagacaccgtgatcagaacacatgagtactcaaataaggggaaacaatatgtctctgacatcacaggatgtacaatggtagatccaacaaacggaccattacccgaagacaatgagccaagtgcctatgcacaattagattgcgttctggaggctttggatagaatggatgaggaacatccaggtctgtttcaagcagcctcacagaatgccatggaggcactaatggtcacaactgtagacaaattaacccaggggagacagacttttgattggacagta…
>1_CY124874_2008.42
atgaatataaatccttattttctcttcatagatgtacccatacaggcagcaatttcaacaacattcccatacaccggtgttcccccttattcccatggaacgggaacaggctacacaatagacaccgtgatcagaacacatgagtactcgaacaaaggaaaacagtatgtttctgacatcacaggatgtacaatgatagatccaacaaatgggccattacctgaagacaatgagccaagtgcctatgcacaattagattgcgttctggaggctttggatagaatggatgaggaacatccaggtctgtttcaagcagcctcacagaatgccatggaggcactaatggtcacaactgtagacaaattaacccaggggagacagactttcgattggacagta…
>1_CY124882_2008.51
atgaatataaatccttattttctcttcatagatgtacccatacaggcagcaatttcaacaacattcccatacaccggtgttcccccttattcccatggaacgggaacaggctacacaatagacaccgtgatcagaacacatgagtactcgaacaaaggaaaacagtatgtttctgacatcacaggatgtacaatgatagatccaacaaatgggccattacctgaagacaatgagccaagtgcctatgcacaattagattgcgttctggaggctttggatagaatggatgaggaacatccaggtctgtttcaagcagcctcacagaatgccatggaggcactaatggtcacaactgtagacaaattaacccaggggagacagactttcgattggacagta…
>1_CY124890_2008.51
atgaatataaatccttattttctcttcatagatgtacccatacaggcagcaatttcaacaacattcccatacaccggtgttcccccttattcccatggaacgggaacaggctacacaatagacaccgtgatcagaacacatgagtactcgaacaaaggaaaacagtatgtttctgacatcacaggatgtacaatgatagatccaacaaatgggccattacctgaagacaatgagccaagtgcctatgcacaattagattgcgttctggaggctttggatagaatggatgaggaacatccaggtctgtttcaagcagcctcacagaatgccatggaggcactaatggtcacaactgtagacaaattaacccaggggagacagactttcgattggacagta…
>1_CY124898_2008.51
atgaatataaatccttattttctcttcatagatgtacccatacaggcagcaatttcaacaacattcccatacaccggtgttcccccttattcccatggaacgggaacaggctacacaatagacaccgtgatcagaacacatgagtactcgaacaaaggaaaacagtatgtttctgacatcacaggatgtacaatgatagatccaacaaatgggccattacctgaagacaatgagccaagtgcctatgcacaattagattgcgttctggaggctttggatagaatggatgaggaacatccaggtctgtttcaagcagcctcacagaatgccatggaggcactaatggtcacaactgtagacaaattaacccaggggagacagactttcgattggacagta…
>1_CY124906_2008.51
atgaatataaatccttattttctcttcatagatgtacccatacaggcagcaatttcaacaacattcccatacaccggtgttcccccttattcccatggaacgggaacaggctacacaatagacaccgtgatcagaacacatgagtactcgaacaaaggaaaacagtatgtttctgacatcacaggatgtacaatgatagatccaacaaatgggccattacctgaagacaatgagccaagtgcctatgcacaattagattgcgttctggaggctttggatagaatggatgaggaacatccaggtctgtttcaagcagcctcacagaatgccatggaggcactaatggtcacaactgtagacaaattaacccaggggagacagactttcgattggacagta…
>1_CY124914_2008.51
atgaatataaatccttattttctcttcatagatgtacccatacaggcagcaatttcaacaacattcccatacaccggtgttcccccttattcccatggaacgggaacaggctacacaatagacaccgtgatcagaacacatgagtactcgaacaaaggaaaacagtatgtttctgacatcacaggatgtacaatgatagatccaacaaatgggccattacctgaagacaatgagccaagtgcctatgcacaattagattgcgttctggaggctttggatagaatggatgaggaacatccaggtctgtttcaagcagcctcacagaatgccatggaggcactaatggtcacaactgtagacaaattaacccaggggagacagactttcgattggacagta…
>1_CY124922_2008.51
atgaatataaatccttattttctcttcatagatgtacccatacaggcagcaatttcaacaacattcccatacaccggtgttcccccttattcccatggaacgggaacaggctacacaatagacaccgtgatcagaacacatgagtactcgaacaaaggaaaacagtatgtttctgacatcacaggatgtacaatgatagatccaacaaatgggccattacctgaagacaatgagccaagtgcctatgcacaattagattgcgttctggaggctttggatagaatggatgaggaacatccaggtctgtttcaagcagcctcacagaatgccatggaggcactaatggtcacaactgtagacaaattaacccaggggagacagactttcgattggacagta…
>1_CY124930_2008.51
atgaatataaatccttattttctcttcatagatgtacccatacaggcagcaatttcaacaacattcccatacaccggtgttcccccttattcccatggaacgggaacaggctacacaatagacaccgtgatcagaacacatgagtactcgaacaaaggaaaacagtatgtttctgacatcacaggatgtacaatgatagatccaacaaatgggccattacctgaagacaatgagccaagtgcctatgcacaattagattgcgttctggaggctttggatagaatggatgaggaacatccaggtctgtttcaagcagcctcacagaatgccatggaggcactaatggtcacaactgtagacaaattaacccaggggagacagactttcgattggacagta…
>1_CY124938_2008.51
atgaatataaatccttattttctcttcatagatgtacccatacaggcagcaatttcaacaacattcccatacaccggtgttcccccttattcccatggaacgggaacaggctacacaatagacaccgtgatcagaacacatgagtactcgaacaaaggaaaacagtatgtttctgacatcacaggatgtacaatgatagatccaacaaatgggccattacctgaagacaatgagccaagtgcctatgcacaattagattgcgttctggaggctttggatagaatggatgaggaacatccaggtctgtttcaagcagcctcacagaatgccatggaggcactaatggtcacaactgtagacaaattaacccaggggagacagactttcgattggacagta…
>1_CY124946_2008.58
atgaatataaatccttattttctcttcatagatgtacccatacaggcagcaatttcaacaacattcccatacaccggtgttcccccttattcccatggaacgggaacaggctacacaatagacaccgtgatcagaacacatgagtactcgaacaaaggaaaacagtatgtttctgacatcacaggatgtacaatgatagatccaacaaatgggccattacctgaagacaatgagccaagtgcctatgcacaattagattgcgttctggaggctttggatagaatggatgaggaacatccaggtctgtttcaagcagcctcacagaatgccatggaggcactaatggtcacaactgtagacaaattaacccaggggagacagactttcgattggacagta…
>1_CY124954_2008.58
atgaatataaatccttattttctcttcatagatgtacccatacaggcagcaatttcaacaacattcccatacaccggtgttcccccttattcccatggaacgggaacaggctacacaatagacaccgtgatcagaacacatgagtactcgaacaaaggaaaacagtatgtttctgacatcacaggatgtacaatgatagatccaacaaatgggccattacctgaagacaatgagccaagtgcctatgcacaattagattgcgttctggaggctttggatagaatggatgaggaacatccaggtctgtttcaagcagcctcacagaatgccatggaggcactaatggtcacaactgtagacaaattaacccaggggagacagactttcgattggacagta…
>1_CY124962_2008.58
atgaatataaatccttattttctcttcatagatgtacccatacaggcagcaatttcaacaacattcccatacaccggtgttcccccttattcccatggaacgggaacaggctacacaatagacaccgtgatcagaacacatgagtactcgaacaaaggaaaacagtatgtttctgacatcacaggatgtacaatgatagatccaacaaatgggccattacctgaagacaatgagccaagtgcctatgcacaattagattgcgttctggaggctttggatagaatggatgaggaacatccaggtctgtttcaagcagcctcacagaatgccatggaggcactaatggtcacaactgtagacaaattaacccaggggagacagactttcgattggacagta…
>1_CY124970_2008.67
atgaatataaatccttattttctcttcatagacgtacccatacaggcagcaatttcaacaacattcccatacaccggtgttcccccctactcccatggaacgggaacaggccacacaatagacaccgtgatcagaacacatgagtactcaaataaggggaaacaatatgtctctgacatcacaggatgtacaatggtagatccaacaaacggaccattacccgaagacaatgagccaagtgcctatgcacaattagattgcgttctggaggctttggatagaatggatgaggaacatccaggtctgtttcaagcagcctcacagaatgccatggaggcactaatggtcacaactgtagacaaattaacccaggggagacagacttttgattggacagta…
>1_CY124978_2008.67
atgaatataaatccttattttctcttcatagatgtacccatacaggcagcaatttcaacaacattcccatacaccggtgttcccccttattcccatggaacgggaacaggctacacaatagacaccgtgatcagaacacatgagtactcgaacaaaggaaaacagtatgtttctgacatcacaggatgtacaatgatagatccaacaaatgggccattacctgaagacaatgagccaagtgcctatgcacaattagattgcgttctggaggctttggatagaatggatgaggaacatccaggtctgtttcaagcagcctcacagaatgccatggaggcactaatggtcacaactgtagacaaattaacccaggggagacagactttcgattggacagta…
>1_CY124986_2008.67
atgaatataaatccttattttctcttcatagatgtacccatacaggcagcaatttcaacaacattcccatacaccggtgttcccccttattcccatggaacgggaacaggctacacaatagacaccgtgatcagaacacatgagtactcgaacaaaggaaaacagtatgtttctgacatcacaggatgtacaatgatagatccaacaaatgggccattacctgaagacaatgagccaagtgcctatgcacaattagattgcgttctggaggctttggatagaatggatgaggaacatccaggtctgtttcaagcagcctcacagaatgccatggaggcactaatggtcacaactgtagacaaattaacccaggggagacagactttcgattggacagta…
>1_CY124994_2008.67
atgaatataaatccttattttctcttcatagatgtacccatacaggcagcaatttcaacaacattcccatacaccggtgttcccccttattcccatggaacgggaacaggctacacaatagacaccgtgatcagaacacatgagtactcgaacaaaggaaaacagtatgtctctgacatcacaggatgtacaatgatagatccaacaaatgggccattacctgaagacaatgagccaagtgcctatgcacaattagattgcgttctggaggctttggatagaatggatgaggaacatccaggtctgtttcaagcagcctcacagaatgccatggaggcactaatggtcacaactgtagacaaattaacccaggggagacagactttcgattggacagta…
>1_CY125002_2008.92
atgaatataaatccttattttctcttcatagatgtacccatacaggcagcaatttcaacaacattcccatacaccggtgttcccccttattcccatggaacgggaacaggctacacaatagacaccgtgatcagaacacatgagtactcgaacaaaggaaaacagtatgtttctgacatcacaggatgtacaatgatagatccaacaaatgggccattacctgaagacaatgagccaagtgcctatgcacaattagattgcgttctggaggctttggatagaatggatgaggaacatccaggtctgtttcaagcagcctcacagaatgccatggaggcactaatggtcacaactgtagacaaattaacccaggggagacagactttcgattggacagta…
>1_DQ508911_1986.5
atgaatataaatccttattttctcttcatagatgtacccatacaggcagcaatttcaacaacattcccatacactggtgttcccccttattcccatggaacgggaacaggctacacaatagacaccgtgatcagaacacatgagtactcaaacaagggaaaacagtacatttctgatgttacaggatgtacaatgatagatccaacaaatgggccattacccgaagacaatgagccgagtgcctatgcacaattagattgcgttctggaggctttggatagaatggatgaagaacatccaggtctgtttcaagcagcctcacagaatgccatggaggcactaatggtcacaactgtagacaaattaacccaggggagacagacttttgattggacagta…
>1_EF626634_1999.17
atgaatataaatccttattttctcttcatagatgtacccatacaggcagcaatttcaacaacattcccatacaccggtgttcccccttattcccatggaacgggaacaggccacacaatagacaccgtgatcagaacacatgagtactcgaacaaaggaaaacagtatgtttctgacatcacaggatgtacaatggtagatccaacaaatggaccattacccgaagacaatgagccaagtgcctatgcacaattagattgcgttctggaggctttggatagaatggatgaggaacatccaggtctgtttcaagcagcctcacagaatgccatggaggcactaatggtcacaactgtagacaaattaacccaggggagacagactttcgattggacagta…
>1_EU305611_2007.58
atgaatataaatccttattttctcttcatagatgtacccatacaggcagcaatttcaacaacattcccatacaccggtgttcccccttactcccatggaacgggaacaggccacacaatagacaccgtgatcagaacacatgagtactcaaataagggaaaacaatatgtctctgacatcacaggatgtacaatggtagatccaacaaatggaccattacccgaagacaatgagccaagtgcctatgcacaattagattgcgttctggaggctttggatagaatggatgaggaacatccaggtctgtttcaagcagcctcacagaatgccatggaggcactaatggtcacaactgtagacaaattaacccaggggagacagacttttgattggacagta…
>1_JX266874_2007.42
atgaatataaatccttattttctcttcatagatgtacccatacaggcagcaatttcaacaacattcccatacaccggtgttcccccttactcccatggaacgggaacaggccacacaatagacaccgtgatcagaacacatgagtactcaaataagggaaaacaatatgtctctgacatcacaggatgtacaatggtagatccaacaaatggaccattacccgaagataatgagccaagtgcctatgcacaattagattgcgttctggaggctttggatagaatggatgaggaacatccaggtctgtttcaagcagcctcacagaatgccatggaggcactaatggtcacaactgtagacaaattaacccaggggagacagacttttgattggacagta…
>1_JX266875_2008.17
atgaatataaatccttattttctcttcatagatgtacccatacaggcagcaatttcaacaacattcccatacaccggtgttcccccttattcccatggaacgggaacaggctacacaatagacaccgtgatcagaacacatgagtactcgaacaaaggaaaacagtatgtttctgacatcacaggatgtacaatgatagatccaacaaatgggccattacctgaagacaatgagccaagtgcctatgcacaattagattgcgttctggaggctttggatagaatggatgaggaacatccaggtctgtttcaagcagcctcacagaatgccatggaggcactaatggtcacaactgtagacaaattaacccaggggagacagactttcgattggacagta…
>1_JX266876_2008.33
atgaatataaatccttattttctcttcatagatgtacccatacaggcagcaatttcaacaacattcccatacaccggtgttcccccctattcccatggaacgggaacaggccacacaatagacactgtgatcagaacacatgagtactcaaataaggggaaacaatatgtctctgacatcacaggatgtacaatggtagatccaacaaacggaccattacccgaagacaatgagccaagtgcctatgcacaattagattgcgttctggaggctttggatagaatggatgaggaacatccaggtctgtttcaagcagcctcacagaatgccatggaggcactaatggtcacaactgtagacaaattaactcaggggagacagacttttgattggacagta…
>1_JX266877_2010.33
atgaatataaatccttattttctattcatagatgtacccatacaggcagcaatttcaacaacattcccatacaccggtgttcccccttattcccatggaacgggaacaggctacacaatagacaccgtgatcagaacacatgagtactcgaacaaaggaaaacagtatgtttctgacatcacaggatgtacaatgatagatccaacaaatgggccattacctgaagacaatgagccaagtgcctatgcacaattagattgcgttctggaagctttggatagaatggatgaggaacatccaggtctgtttcaagcagcctcacagaatgccatggaggcactaatggtcacaactgtagacaaattaacccaggggagacagactttcgattggacagta…
>1_JX266878_2011.99
atgaatataaatccttattttctcttcatagatgtacccatacaggcagcaatttcaacaacattcccatacaccggtgttcccccttactcccatggaacgggaacaggccacacaatagacaccgtgatcagaacacatgagtactcaaataagggaaaacaatatgtctctgacatcacaggatgtacaatggtagacccaacaaatggaccattacctgaagacaatgagccaagtgcctatgcacaattagattgcgttctggaggctttggatagaatggatgaggaacatccaggtctgtttcaagcagcctcacagaatgccatggaggcactaatggtcacaactgtagacaaattaacccaggggagacagacttttgattggacagta…
>1_JX266879_2011.99
atgaatataaatccttattttctcttcatagatgtacccatacaggcagcaatttcaacaacattcccatacaccggtgttcccccttactcccatggaacgggaacaggccacacaatagacaccgtgatcagaacacatgagtactcaaataagggaaaacaatatgtctctgacatcacaggatgtacaatggtagacccaacaaatggaccattacctgaagacaatgagccaagtgcctatgcacaattagattgcgttctggaggctttggatagaatggatgaggaacatccaggtctgtttcaagcagcctcacagaatgccatggaggcactaatggtcacaactgtagacaaattaacccaggggagacagacttttgattggacagta…
>1_JX266880_2012.17
atgaatataaatccttattttctcttcatagatgtacccatacaggcagcaatttcaacaacattcccatacaccggtgttcccccttactcccatggaacgggaacaggccacacaatagacaccgtgatcagaacacatgagtactcaaataagggaaaacaatatgtctctgacatcacaggatgtacaatggtagacccaacaaatggaccattacctgaagacaatgagccaagtgcctatgcacaattagattgcgttctggaggctttggatagaatggatgaggaacatccaggtctgtttcaagcagcctcacagaatgccatggaggcactaatggtcacaactgtagacaaattaacccaggggagacagacttttgattggacagta…
>1_JX266881_2012.08
atgaatataaatccttattttctcttcatagatgtacccatacaggcagcaatttcaacaacattcccatacaccggtgttcccccttactcccatggaacgggaacaggccacacaatagacaccgtgatcagaacacatgagtactcaaataagggaaaacaatatgtctctgacatcacaggatgtacaatggtagacccaacaaatggaccattacctgaagacaatgagccaagtgcctatgcacaattagattgcgttctggaggctttggatagaatggatgaggaacatccaggtctgtttcaagcagcctcacagaatgccatggaggcactaatggtcacaactgtagacaaattaacccaggggagacagacttttgattggacagta…
>2_AY504599_2000.5
atgacattggctaaaattgaattgttaaaacaactgttaagggacaatgaagccaaaacagtattgaaacaaacaacagtagatcaatataacataataagaaaattcaatacatcaagaattgaaaagaacccttcattaaggatgaagtgggcaatgtgttctaattttcccttggctttaaccaagggtgacatggcaaacagaatccccttggaatacaagggaatacaacttaaaacaaatgctgaagacataggaaccaaaggccaaatgtgctcaatagcagcagttacctggtggaatacatatggaccaataggaaatactgaaggtttcgaaaaagtctacgaaagcttttttctcagaaagatgagacttgacaatgccacttggggc…
>2_AY504607_2001.5
atgacattggccaaaattgaattgttaaaacagctgttaagggacaatgaagctaaaacggttttgaagcaaacaacagtagaccaatataacataataagaaaattcaatacatcaagaattgaaaagaacccttcactaaggatgaagtgggccatgtgttctaattttcccttggctctaaccaagggcgatatggcaaatagaatccccttggaatacaagggaatacaacttaaaacaaatgatgaagacataggaaccaaaggccaaatgtgctcaatagcagcagttacttggtggaatacatatggaccaataggagatactgaaggtttcgaaagggtctacgaaagcttttttctcagaaaaatgaggcttgacaatgccacttggggc…
>2_AY582060_1991.5
atgacattggccaaaattgaattgttaaaacaactgttaagggacaatgaagctaaaacggttttgaagcaaacaacggtagaccaatataacataataagaaaattcaatacatcaagaattgaaaagaacccttcactaaggatgaagtgggccatgtgttccaattttcccttggctctaaccaagggtgatatggcaaatagaatccccttggaatacaagggaatacaacttaaaacaaatgctgaagacataggaaccaaaggccaaatgtgctcaatagcagcagttacttggtggaatacatatggaccaataggagatactgaaggtttcgaaagggtctacgaaagcttttttctcagaaaaatgagacttgacaatgccacttggggc…
>2_AY582061_1993.5
atgacattggccaaaattgaattgttaaaacaactattaagggacaatgaagccaaaacggttttgaagcaaacaacggtagaccaatataacataataagaaaattcaatacatcaagaattgaaaagaacccttcactaagaatgaagtgggccatgtgttccaattttcccttggctctaaccaagggtgatatggcaaatagaatccccttggaacacaagggaatacaacttaaaacaaatgctgaagacataggaaccaaaggccaaatgtgctcaatagcagcagttacttggtggaatacatatggaccaataggagatactgaaggtttcgaaagggtctacgaaagcttttttctcagaaaaatgagacttgacaatgccacttggggc…
>2_AY582063_1994.5
atgacattggctaaaattgaattgttaaaacaactgttaagggacaatgaagccaaaacagtattgaaacaaacaacggtagaccaatataacataataagaaaattcaatacatcaagaattgaaaagaacccttcattaaggatgaagtgggcaatgtgttccaattttcccttggctctgaccaagggtgacatggcaaacagaatccccttggaatacaagggaatacaacttaaaacaaatgctgaagacataggaaccaaaggccaaatgtgctcaatagcagcagttacctggtggaatacatatggaccaataggagatactgaaggtttcgaaaaggtctacgaaagctttttcctcagaaagatgagacttgacaatgccacttggggc…
>2_AY582064_1996.5
atgacattggctaaaattgaattgttaaaacaactgttaagggacaatgaagccaaaacagtattgaaacaaacaacggtagaccaatataacataataagaaaattcaatacatcaagaattgaaaagaacccttcattaaggatgaagtgggcaatgtgttccaattttcccttggctctgaccaagggtgacatggcaaacagaatccccttggaatacaagggaatacaacttaaaacaaatgctgaagacataggaaccaaaggccaaatgtgctcaatagcagcagttacctggtggaatacatatggaccaataggagatactgaaggtttcgaaaaggtctacgaaagctttttcctcagaaagatgagacttgacaatgccacttggggc…
>2_AY582065_1997.5
atgacattggccaaaattgaattgttaaaacaactgttaagggacaatgaagctaaaacagttttgaagcaaacaacggtagaccaatataacataataagaaaattcaatacatcaagaattgaaaagaatccttcactaaggatgaagtgggccatgtgttctaattttcccttggctctaaccaagggcgatatggcaaatagaatccccttggaatacaagggaatacaacttaaaacaaatgctgaagacataggaaccaaaggccaaatgtgctcaatagcagcagttacttggtggaatacacatggaccaataggagatactgaaggtttcgaaagggtctacgaaagcttttttctcagaaaaatgagacttgacaatgccacttggggc…
>2_AY582066_1998.5
atgacattggctaaaattgaattgttaaaacaactgttaagggacaatgaagctaaaacagttttgaagcaaacaacggtagaccaatataacataataagaaaattcaatacatcaagaattgaaaagaatccttcactaaggatgaagtgggccatgtgttctaattttcccttggctctaaccaagggcgatatggcaaatagaatccccttggaatacaagggaatacaacttaaaacaaatgctgaagacataggaaccaaaggccaaatgtgctcaatagcagcagttacttggtggaatacatatggaccaataggagatactgaaggtttcgaaagggtctacgaaagcttttttctcagaaaaatgagacttgacaatgccacttggggc…
>2_AY582067_2001.5
atgacattggctaaaattgaattgttaaaacaactgttaagggacaatgaagccaaaacagtattgaaacaaacaacagtagatcaatataacataataagaaaattcaatacatcaagaattgaaaagaacccttcattaaggatgaagtgggcaatgtgttctaattttcccttggctttgaccaagggtgacatggcaaacagaatccccttggaatacaagggaatacaacttaaaacaaatgctgaagacataggaaccaaaggccaaatgtgctcaatagcagcagttacctggtggaatacatatggaccaataggagatacagaaggtttcgaaaaagtctacgaaagcttttttctcagaaagatgagacttgacaatgccacttggggc…
>2_AY582068_2001.5
atgacattggctaaaattgaattgttaaaacaactgttaagggacaatgaagccaaaacagtattgaaacaaacaacagtagatcaatataacataataagaaaattcaatacatcaagaattgaaaagaacccttcattaaggatgaagtgggcaatgtgttctaattttcccttggctttgaccaagggtgacatggcaaacagaatccccttggaatacaagggaatacaacttaaaacaaatgctgaagacataggaaccaaaggccaaatgtgctcaatagcagcagttacctggtggaatacatatggaccaataggagatactgaaggtttcgaaaaagtctacgaaagcttttttctcagaaagatgagacttgacaatgccacttggggc…
>2_AY582069_2001.5
atgacattggctaaaattgaattgttaaaacaactgttaagggacaatgaagccaaaacagtattgaaacaaacaacagtagatcaatataacataataagaaaattcaatacatcaagaattgaaaagaacccttcattaaggatgaagtgggcaatgtgttctaattttcccttggctttgaccaagggtgacatggcaaacagaatccccttggaatacaagggaatacaacttaaaacaaatgctgaagacataggaaccaaaggccaaatgtgctcaatagcagcagttacctggtggaatacatatggaccaataggagatactgaaggtttcgaaaaagtctacgaaagcttttttctcagaaagatgagacttgacaatgccacttggggc…
>2_AY582070_2002.5
atgacattggccaaaattgaattgttaaaacaactgctaagggacaatgaagccaaaacagttttgaagcaaacaacggtagaccaatataacataataagaaaattcaatacatcaaggattgaaaagaatccttcactaaggatgaagtgggccatgtgttctaattttcccttggctctaaccaagggcgatatggcaaatagaatccccttggaatacaaaggaatacaacttaaaacaaatgctgaagacataggaaccaaaggccaaatgtgctcaatagcagcagttacttggtggaatacatatggaccaataggagatactgaaggtttcgaaagggtctacgaaagcttttttctcagaaaaatgagacttgacaacgccacttggggc…
>2_AY582071_2003.5
atgacattggccaaaattgaattgttaaaacaactgctaagggacaatgaagccaaaacagttttgaagcaaacaacggtagaccaatataacataataagaaaattcaatacatcaaggattgaaaagaatccttcactaaggatgaagtgggccatgtgttctaattttcccttggctctaaccaagggcgatatggcaaatagaatccccttggaatacaaaggaatacaacttaaaacaaatgctgaagacataggaaccaaaggccaaatgtgctcaatagcagcagttacttggtggaatacatatggaccaataggagatactgaaggtttcgaaagggtctacgaaagcttttttctcagaaaaatgagacttgacaacgccacttggggc…
>2_AY687394_1998.5
atgacattggctaaaattgaattgttaaaacaactgttaagggacaatgaagccaaaacagtattgaaacaaacaatggtagaccaatataacataataagaaaattcaatacatcaagaattgaaaagaacccttcattaaggatgaagtgggcaatgtgttacaattttcccttggctctgaccaagggtgacatggcaaacagaatccccttggaatacaggggaatacaacttaaaacaaatgctgaagacataggaaccaagggccaaatgtgctcaatagcagcagttacctggtggaatacatatggaccaataggagatactgaaggtttcgaaaaggtctacgaaagctttttcctcagaaagatgagacttgacaatgccacttggggc…
>2_CY018030_1997.08
atgacattggctaaaattgaattgttaaaacaactgttaagggacaatgaagccaaaacagtattgaaacaaacaacggtagaccaatataacataataagaaaattcaatacatcaagaattgaaaagaacccttcattaaggatgaagtgggcaatgtgttctaattttcccttggctttgaccaagggtgacatggcaaacagaatccccttggaatacaagggaatacaacttaaaacaaatgctgaagacataggaaccaaaggccaaatgtgctcaatagcagcagttacctggtggaatacatatggaccaataggagatactgaaggtttcgaaaaagtctacgaaagcttttttctcagaaagatgagacttgacaatgccacttggggc…
>2_CY018038_1997.17
atgacattggctaaaattgaattgttaaaacaactgttaagggacaatgaagccaaaacagtattgaaacaaacaacggtagaccaatataacataataagaaaattcaatacatcaagaattgaaaagaacccttcattaaggatgaagtgggcaatgtgttctaattttcccttggctttgaccaagggtgacatggcaaacagaatccccttggaatacaagggaatacaacttaaaacaaatgctgaagacataggaaccaaaggccaaatgtgctcaatagcagcagttacctggtggaatacatatggaccaataggagatactgaaggtttcgaaaaagtctacgaaagcttttttctcagaaagatgagacttgacaatgccacttggggc…
>2_CY018046_1997.25
atgacattggctaaaattgaattgttaaaacaactgttaagggacaatgaagccaaaacagtattgaaacaaacaacggtagaccaatataacataataagaaaattcaatacatcaagaattgaaaagaacccttcattaaggatgaagtgggcaatgtgttctaattttcccttggctttgaccaagggtgacatggcaaacagaatccccttggaatacaagggaatacaacttaaaacaaatgctgaagacataggaaccaaaggccaaatgtgctcaatagcagcagttacctggtggaatacatatggaccaataggagatactgaaggtttcgaaaaagtctacgaaagcttttttctcagaaagatgagacttgacaatgccacttggggc…
>2_CY018052_1998.42
atgacattggctaaaattgaattgttaaaacaactgttaagggacaatgaagccaaaacagtattgaaacaaacaacggtagaccaatataacataataagaaaattcaatacatcaagaattgaaaagaacccttcattaaggatgaagtgggcaatgtgttctaattttcccttggctttgaccaagggtgacatggcaaacagaatccccttggaatacaagggaatacaacttaaaacaaatgctgaagacataggaaccaaaggccaaatgtgctcaatagcagcagttacctggtggaatacatatggaccaataggggatactgaaggtttcgaaaaagtctacgaaagcttttttctcagaaagatgagacttgacaatgccacttggggc…
>2_CY018060_1999.17
atgacattggctaaaattgaattgttaaaacaactgttaagggacaatgaagccaaaacagtattgaaacagacaacggtagaccaatataacataataagaaaattcaatacatcaagaattgaaaagaacccttcattaaggatgaagtgggcaatgtgttctaattttcccttggctttgaccaagggtgacatggcaaacagaatccccttggaatacaagggaatacaacttaaaacaaatgctgaagacataggaaccaaaggccaaatgtgctcaatagcagcagttacctggtggaatacatatggaccaataggagatactgaaggtttcgaaaaagtctacgaaagcttttttctcagaaagatgagacttgacaatgccacttggggc…
>2_CY018068_1999.17
atgacattggctaaaattgaattgttaaaacaactgttaagggacaatgaagccaaaacagtattgaaacaaacaacggtagaccaatataacataataagaaaattcaatacatcaagaattgaaaagaacccttcattaaggatgaagtgggcaatgtgttctaattttcctttggctttgaccaagggtgacatggcaaacagaatccccttggaatacaagggaatacaacttaaaacaaatgctgaagacataggaaccaaaggccaaatgtgctcaatagcagcagttacctggtggaatacatatggaccaataggagatactgaaggtttcgaaaaagtctacgaaagcttttttctcagaaagatgagacttgacaatgccacttggggc…
>2_CY018076_1999.17
atgacattggctaaaattgaattgttaaaacaactgttaagggacaatgaagccaaaacagtattgaaacaaacaacggtagaccaatataacataataagaaaattcaatacatcaagaattgaaaagaacccttcattaaggatgaagtgggcaatgtgttctaatttccctttggctttgaccaagggtgacatggcaaacagaatccccttggaatacaagggaatacaacttaaaacaaatgctgaagacataggaaccaaaggccaaatgtgctcaatagcagcagttacctggtggaatacatatggaccaataggagatactgaaggtttcgaaaaagtctacgaaagcttttttctcagaaagatgagacttgacaatgccacttggggc…
>2_CY018084_1999.17
atgacattggctaaaattgaattgttaaaacaactgttaagggacaatgaagccaaaacagtattgaaacaaacaacggtagaccaatataacataataagaaaattcaatacatcaagaattgaaaagaacccttcattaaggatgaagtgggcaatgtgttctaattttcccttggctttgaccaagggtgacatggcaaacagaatccccttggaatacaagggaatacaacttaaaacaaatgctgaagacataggaaccaaaggccaaatgtgctcaatagcagcagttacctggtggaatacatatggaccaataggggatactgaaggtttcgaaaaagtctacgaaagcttttttctcagaaagatgagacttgacaatgccacttggggc…
>2_CY018092_1999.17
atgacattggctaaaattgaattgttaaaacaactgttaagggacaatgaagccaaaacagtattgaaacaaacaacggtagaccaatataacataataagaaaattcaatacatcaagaattgaaaagaacccttcattaaggatgaagtgggcaatgtgttctaatttccctttggctttgaccaagggtgacatggcaaacagaatccccttggaatacaagggaatacaacttaaaacaaatgctgaagacataggaaccaaaggccaaatgtgctcaatagcagcagttacctggtggaatacatatggaccaataggagatactgaaggtttcgaaaaagtctacgaaagcttttttctcagaaagatgagacttgacaatgccacttggggc…
>2_CY018100_1999.17
atgacattggctaaaattgaattgttaaaacaactgttaagggacaatgaagccaaaacagtattgaaacaaacaacggtagaccaatataacataataagaaaattcaatacatcaagaattgaaaagaacccttcattaaggatgaagtgggcaatgtgttctaatttccctttggctttgaccaagggtgacatggcaaacagaatccccttggaatacaagggaatacaacttaaaacaaatgctgaagacataggaaccaaaggccaaatgtgctcaatagcagcagttacctggtggaatacatatggaccaataggagatactgaaggtttcgaaaaagtctacgaaagcttttttctcagaaagatgagacttgacaatgccacttggggc…
>2_CY018108_2000.25
atgacattggctaaaattgaattgttaaaacaactgttaagggacaatgaagccaaaacagtattgaaacaaacaacagtagatcaatataacataataagaaaattcaatacatcaagaattgaaaagaacccttcattaaggatgaagtgggcaatgtgttctaattttcccttggctttgaacaagggtgacatggcaaacagaatccccttagaatacaagggaatacaacttaaaacaaatgctgaagacataggaaccaaaggccaaatgtgctcaatagcagcagttacctggtggaatacatatggaccaataggagatactgaaggtttcgaaaaagtctacgaaagcttttttctcagaaagatgagacttgacaatgccacttggggc…
>2_CY018116_2000.25
atgacattggctaaaattgaattgttaaaacaactgttaagggacaatgaagccaaaacagtactgaaacaaacaacagtagatcaatataacataataagaaaattcaatacatcaagaattgaaaagaacccttcattaaggatgaagtgggcaatgtgttctaattttcccttggctttgaccaagggtgacatggcaaacagaatccccttggaatacaagggaatacaacttaaaacaaatgctgaagacataggaaccaaaggccaaatgtgctcaatagcagcagttacctggtggaatacatatggaccaataggagatactgaaggtttcgaaaaagtctacgaaagcttttttctcagaaagatgagacttgacaatgccacttggggc…
>2_CY018124_2000.33
atgacattggctaaaattgaattgttaaaacaactgttaagggacaatgaagccaaaacagtattgaaacaaacaacagtagatcaatataacataataagaaaattcaatacatcaagaattgaaaagaacccttcattaaggatgaagtgggcaatgtgttctaattttcccttggctttgaccaagggtgacatggcaaacagaatccccttagaatacaagggaatacaacttaaaacaaatgctgaagacataggaaccaaaggccaaatgtgctcaatagcagcagttacctggtggaatacatatggaccaataggagatactgaaggtttcgaaaaagtctacgaaagcttttttctcagaaagatgagacttgacaatgccacttggggc…
>2_CY018132_2001.5
atgacattggctaaaattgaattgttaaaacaactgttaagggacaatgaagccaaaacagtattgaaacagacaacagtagatcaatataacataataagaaaattcaatacatcaagaattgaaaagaacccttcattaaggatgaagtgggcaatgtgttctaattttcccttggctttgaccaagggtgacatggcaaacagaatccccttggaatacaagggaatacaacttaaaacaaatgctgaagacataggaaccaaaggccaaatgtgctcaatagcagcagttacctggtggaatacatatggaccaataggagatactgaaggtttcgaaaaagtctacgaaagcttttttctcagaaagatgagacttgacaatgccacttggggc…
>2_CY018140_2001.5
atgacattggctaaaattgaattgttaaaacaactgttaagggacaatgaagccaaaacagtattgaaacaaacaacagtagatcaatataacataataagaaaattcaatacatcaagaattgaaaagaacccttcattaaggatgaagtgggcaatgtgttctaattttcccttggctttgaccaagggtgacatggcaaacagaatccccttggaatacaagggaatacaacttaaaacaaatgctgaagacataggaaccaaaggccaaatgtgctcaatagcagcagttacctggtggaatacatatggaccaataggagatactgaaggtttcgaaaaagtctacgaaagcttttttctcagaaagatgagacttgataatgccacttggggc…
>2_CY018148_2001.5
atgacattggctaaaattgaattgttaaaacaactgttaagggacaatgaagccaaaacagtattgaaacaaacaacagtagatcaatataacataataagaaaattcaatacatcaagaattgaaaagaacccttcattaaggatgaagtgggcaatgtgttctaattttcccttggctttgaccaagggtgacatggcaaacagaatccccttggaatacaagggaatacaacttaaaacaaatgctgaagacataggaaccaaaggccaaatatgctcaatagcagcagttacctggtggaatacatatggaccaataggagatactgaaggtttcgaaaaagtctacgaaagcttttttctcagaaagatgagacttgataatgccacttggggc…
>2_CY018156_2002.25
atgacattggctaaaattgaattgttaaaacaactgttaagggacaatgaagccaaaacagtattgaaacaaacaacagtagatcaatataacataataagaaaattcaatacatcaagaattgaaaagaacccttcattaaggatgaagtgggcaatgtgttctaattttcccttggctttgaccaagggtgacatggcaaacagaatccccttagaatacaagggaatacaacttaaaacaaatgctgaagacataggaaccaaaggccaaatgtgctcaatagcagcagttacctggtggaatacatatggaccaataggagatactgaaggtttcgaaaaagtctacgaaagcttttttctcagaaagatgagacttgacaatgccacttggggc…
>2_CY018164_2002.25
atgacattggccaaaattgaattgttaaaacaactgctaagggacaatgaagccaaaacagttttgaagcaaacaacggtagaccaatataacataataagaaaattcaatacatcaaggattgaaaagaatccttcactaaggatgaagtgggccatgtgttctaattttcccttggctctaaccaagggcgatatggcaaatagaatccccttggaatacaaaggaatacaacttaaaacaaatgctgaagacataggaaccaaaggccaaatgtgctcaatagcagcagttacttggtggaatacatatggaccaataggagatactgaaggtttcgaaagggtctacgaaagcttttttctcagaaaaatgagacttgacaacgccacttggggc…
>2_CY018172_2002.17
atgacattggccaaaattgaattgttaaaacaactgctaagggacaatgacgccaaaacagttttgaagcaaacaacggtagaccaatataacataataagaaaattcaatacatcaaggattgaaaagaatccttcactaaggatgaagtgggccatgtgttctaattttcccttggctctaaccaagggcgatatggcaaatagaatccccttggaatacaaaggaatacaacttaaaacaaatgctgaagacataggaaccaaaggccaaatgtgctcaatagcagcagttacttggtggaatacatatggaccaataggagatactgaaggtttcgaaagggtctacgaaagcttttttctcagaaaaatgagacttgacaacgccacttggggc…
>2_CY018180_2002.25
atgacattggccaaaattgaattgttaaaacaactgctaagggacaatgaagccaaaacagttttgaagcaaacaacggtagaccaatataacataataagaaaattcaatacatcaaggattgaaaagaatccttcactaaggatgaagtgggccatgtgttctaattttcccttggctctaaccaagggcgatatggcaaatagaatccccttggaatacaaaggaatacaacttaaaacaaatgctgaagacataggaaccaaaggccaaatgtgctcaatagcagcagttacttggtggaatacatatggaccaataggagatactgaaggtttcgaaagggtctacgaaagcttttttctcagaaaaatgagacttgacaacgccacttggggc…
>2_CY018188_2002.25
atgacattggccaaaattgaattgttaaaacaactgctaagggacaatgaagccaaaacagttttgaagcaaacaacggtagaccaatataacataataagaaaattcaatacatcaaggattgaaaagaatccttcactaaggatgaagtgggccatgtgttctaattttcccttggctctaaccaagggcgatatggcaaatagaatccccttggaatacaaaggaatacaacttaaaacaaatgctgaagacataggaaccaaaggccaaatgtgctcaatagcagcagttacttggtggaatacatatggaccaataggagatactgaaggtttcgaaagggtctacgaaagcttttttctcagaaaaatgagacttgacaacgccacttggggc…
>2_CY018196_2002.25
atgacattggccaaaattgaattgttaaaacaactgctaagggacaatgaagccaaaacagttttgaagcaaacaacggtagaccaatataacataataagaaaattcaatacatcaaggattgaaaagaatccttcactaaggatgaagtgggccatgtgttctaattttcccctggctctaaccaagggcgatatggcaaatagaatccccttggaatacaaaggaatacaacttaaaacaaatgctgaagacataggaaccaaaggccaaatgtgctcaatagcagcagttacttggtggaatacatatggaccaataggagatactgaaggtttcgaaagggtctacgaaagcttttttctcagaaaaatgagacttgacaacgccacttggggc…
>2_CY018204_2003.5
atgacattggccaaaattgaattgttaaaacaactgctaagggacaatgaagccaaaacagttttgaagcaaacaacggtagaccaatataacataataagaaaattcaatacatcaaggattgaaaagaatccttcactaaggatgaagtgggccatgtgttctaattttcccttggctctaaccaagggcgatatggcaaatagaatccccttggaatacaaaggaatacaacttaaaacaaatgctgaagacataggaaccaaaggccaaatgtgctcaatagcagcagttacttggtggaatacatatggaccaataggagatactgaaggtttcgaaagggtctacgaaagcttttttctcagaaaaatgagacttgacaacgccacttggggc…
>2_CY018212_2003.5
atgacattggccaaaattgaattgttaaaacaactgctaagggacaatgaagccaaaacagttttgaagcaaacaacggtagaccaatataacataataagaaaattcaatacatcaaggattgaaaagaatccttcactaaggatgaagtgggccatgtgttctaattttcccttggctctaaccaagggcgatatggcaaatagaatccccttggaatacaaaggaatacaacttaaaacaaatgctgaagacataggaaccaaaggccaaatgtgctcaatagcagcagttacttggtggaatacatatggaccaataggagatactgaaggtttcgaaagggtctacgaaagcttttttctcagaaaaatgagacttgacaacgccacttggggc…
>2_CY018220_2003.5
atgacattggccaaaattgaattgttaaaacaactgctaagggacaatgaagccaaaacagttttgaagcaaacaacggtagaccaatataacataataagaaaattcaatacatcaaggattgaaaagaatccttcactaaggatgaagtgggccatgtgttctaattttcccttggctctaaccaagggcgatatggcaaatagaatccccttggaatacaaaggaatgcaacttaaaacaaatgctgaagacataggaaccaaaggccaaatgtgctcaatagcagcagttacttggtggaatacatatggaccaataggagatactgaaggtttcgaaagggtctacgaaagcttttttctcagaaaaatgagacttgacaacgccacttggggc…
>2_CY018228_2003.5
atgacattggccaaaattgaattgttaaaacaactgctaagggacaatgaagccaaaacagttttgaagcaaacaacggtagaccaatataacataataagaaaattcaatacatcaaggattgaaaagaatccttcactaaggatgaagtgggccatgtgttctaattttcccttggctctaaccaagggcgatatggcaaatagaatccccttggaatacaaaggaatacaacttaaaacaaatgctgaagacataggaaccaaaggccaaatgtgctcaatagcagcagttacttggtggaatacatatggaccaataggagatactgaaggtttcgaaagggtctacgaaagcttttttctcagaaaaatgagacttgacaacgccacttggggc…
>2_CY018236_2003.5
atgacattggccaaaattgaattgttaaaacaactgctaagggacaatgaagccaaaacagttttgaagcaaacaacggtagaccaatataacataataagaaaattcaatacatcaaggattgaaaagaatccttcactaaggatgaagtgggccatgtgttctaattttcccttggctctaaccaagggcgatatggcaaatagaatccccttggaatacaaaggaatacaacttaaaacaaatgctgaagacataggaaccaaaggccaaatgtgctcaatagcagcagttacttggtggaatacatatggaccaataggagatactgaaggtttcgaaagggtctacgaaagcttttttctcagaaaaatgagacttgacaacgccacttggggc…
>2_CY018244_2003.5
atgacattggccaaaattgaattgttaaaacaactgctaagggacaatgaagccaaaacagttttgaagcaaacaacggtagaccaatataacataataagaaaattcaatacatcaaggattgaaaagaatccttcactaaggatgaagtgggccatgtgttctaattttcccttggctctaaccaagggcgatatggcaaatagaatccccttggaatacaaaggaatacaacttaaaacaaatgctgaagacataggaaccaaaggccaaatgtgctcaatagcagcagttacttggtggaatacatatggaccaataggagatactgaaggtttcgaaagggtctacgaaagcttttttctcagaaaaatgagacttgacaacgccacttggggc…
>2_CY018252_2003.5
atgacattggccaaaattgaattgttaaaacaactgctaagggacaatgaagccaaaacagttttgaagcaaacaacggtagaccaatataacataataagaaaattcaatacatcaaggattgaaaagaatccttcactaaggatgaagtgggccatgtgttctaattttcccttggctctaaccaagggcgatatggcaaatagaatccccttggaatacaaaggaatacaacttaaaacaaatgctgaagacataggaaccaaaggccaaatgtgctcaatagcagcagttacttggtggaatacatatgggccaataggagatactgaaggtttcgaaagggtctacgaaagcttttttctcagaaaaatgagacttgacaacgccacttggggc…
>2_CY018260_2003.5
atgacattggccaaaattgaattgttaaaacaactgctaagggacaatgaagccaaaacagttttgaagcaaacaacggtagaccaatataacataataagaaaattcaatacatcaaggattgaaaagaatccttcactaaggatgaagtgggccatgtgttctaattttcccttggctctaaccaagggcgatatggcaaatagaatccccttggaatacaaaggaatacaacttaaaacaaatgctgaagacataggaaccaaaggccaaatgtgctcaatagcagcagttacttggtggaatacatatggaccaataggagatactgaaggtttcgaaagggtctacgaaagcttttttctcagaaaaatgagacttgacaacgccacttggggc…
>2_CY018268_2003.08
atgacattggccaaaattgaattgttaaaacaactgctaagggacaatgaagccaaaacagttttgaagcaaacaacggtagaccaatataacataataagaaaattcaatacatcaaggattgaaaaaaatccttcactaaggatgaagtgggccatgtgttctaattttcccttggctctaaccaagggcgatatggcaaatagaatccccttggaatacaaaggaatacaacttaaaacaaatgctgaagacataggaaccaaaggccaaatgtgctcaatagcagcagttacttggtggaatacatatggaccaataggagatactgaaggtttcgaaagggtctacgaaagcttttttctcagaaaaatgagacttgacaacgccacttggggc…
>2_CY018276_2003.08
atgacattggccaaaattgaattgttaaaacaactgctaagggacaatgaagccaaaacagttttgaagcaaacaacggtagaccaatataacataataagaaaattcaatacatcaaggattgaaaagaatccttcactaaggatgaagtgggccatgtgttctaattttcccttggctctaaccaagggcgatatggcaaatagaatccccttggaatacaaaggaatacaacttaaaacaaatgctgaagacataggaaccaaaggccaaatgtgctcaatagcagcagttacttggtggaatacatatggaccaataggagatactgaaggtttcgaaagggtctacgaaagcttttttctcagaaaaatgagacttgacaacgccacttggggc…
>2_CY018284_2003.08
atgacattggccaaaattgaattgttaaaacaactgctaagggacaatgaagccaaaacagttttgaagcaaacaacggtagaccaatataacataataagaaaattcaatacatcaaggattgaaaagaatccttcactaaggatgaagtgggccatgtgttctaattttcccttggctctaaccaagggcgatatggcaaatagaatccccttggaatacaaaggaatacaacttaaaacaaatgctgaagacataggaaccaaaggccaaatgtgctcaatagcagcagttacttggtggaatacatatggaccaataggagatactgaaggtttcgaaagggtctacgaaagcttttttctcagaaaaatgagacttgacaacgccacttggggc…
>2_CY018292_2003.08
atgacattggccaaaattgaattgttaaaacaactgctaagggacaatgaagccaaaacagttttgaagcaaacaacggtagaccaatataacataataagaaaattcaatacatcaaggattgaaaagaatccttcactaaggatgaagtgggccatgtgttctaattttcccttggctctaaccaagggcgatatggcaaatagaatccccttggaatacaaaggaatacaacttaaaacaaatgctgaagacataggaaccaaaggccaaatgtgctcaatagcagcagttacttggtggaatacatatggaccaataggagatactgaaggtttcgaaagggtttacgaaagcttttttctcagaaaaatgagacttgacaacgccacttggggc…
>2_CY018300_2003.08
atgacattggccaaaattgaattgttaaaacaactgctaagggacaatgaagccaaaacagttttgaagcaaacaacggtagaccaatataacataataagaaaattcaatacatcaaggattgaaaagaatccttcactaaggatgaagtgggccatgtgttctaattttcccttggctctaaccaagggcgatatggcaaatagaatccccttggaatacaaaggaatacaacttaaaacaaatgctgaagacataggaaccaaaggccaaatgtgctcaatagcagcagttacttggtggaatacatatggaccaataggagatactgaaggtttcgaaagggtctacgaaagcttttttctcagaaaaatgagacttgacaacgccacttggggc…
>2_CY018308_2004.99
atgacattggctaaaattgaattgttaaaacaactgttaagggacaatgaagccaaaacagtactgaaacaaacaacagtagatcaatataacataataagaaaattcaatacatcaagaattgaaaagaacccttcattaaggatgaagtgggcgatgtgttctaattttcccttggctttgaccaagggtgacatggcaaacagaatccccttggaatacaagggaatacaacttaaaacaaatgctgaagacataggaaccaaaggccaaatgtgctcaatagcagcagttacctggtggaatacatatggaccaataggagatactgaaggtttcgaaaaagtctacgaaagcttttttctcagaaagatgagacttgacaatgccacttggggc…
>2_CY018316_2005.08
atgacattggctaaaattgaattgttaaaacaactgttaagggacaatgaagccaaaacagtactgaaacaaacaacagtagatcaatataacataataagaaaattcaatacatcaagaattgaaaagaatccttcattaaggatgaagtgggcgatgtgttctaattttcccttggctttgaccaagggtgacatggcaaacagaatccccttggaatacaagggaatacaacttaaaacaaatgctgaagacataggaaccaaaggccaaatgtgctcaatagcagcagttacctggtggaatacatatggaccaataggagatactgaaggtttcgaaaaagtctacgaaagcttttttctcagaaagatgagacttgacaatgccacttggggc…
>2_CY018324_2005.08
atgacattggctaaaattgaattgttaaaacaactgttaagggacaatgaagccaaaacagtactgaaacaaacaacagtagatcaatataacataataagaaaattcaatacatcaagaattgaaaagaacccttcattaaggatgaagtgggcgatgtgttctaattttcccttggctttgaccaagggtgacatggcaaacagaatccccttggaatacaagggaatacaacttaaaacaaatgctgaagacataggaaccaaaggccaaatgtgctcaatagcagcagttacctggtggaatacatatggaccaataggagatactgaaggtttcgaaaaagtctacgaaagcttttttctcagaaagatgagacttgacaatgccacttggggc…
>2_CY018332_2005.08
atgacattggctaaaattgaattgttaaaacaactgttaagggacaatgaagccaaaacagtactgaaacaaacaacagtagatcaatataacataataagaaaattcaatacatcaagaattgaaaagaacccttcattaaggatgaagtgggcgatgtgttctaattttcccttggctttgaccaagggtgacatggcaaacagaatccccttggaatacaagggaatacaacttaaaacaaatgctgaagacataggaaccaaaggccaaatgtgctcaatagcagcagttacctggtggaatacatatggaccaataggagatactgaaggtttcgaaaaagtctacgaaagcttttttctcagaaagatgagacttgacaatgccacttggggc…
>2_CY018340_2005.08
atgacattggctaaaattgaattgttaaaacaactgttaagggacaatgaagccaaaacagtactgaaacaaacaacagtagatcaatataacataataagaaaattcaatacatcaagaattgaaaagaacccttcattaaggatgaagtgggcgatgtgttctaattttcccttggctttgaccaagggtgacatggcaaacagaatccccttggaatacaagggaatacaacttaaaacaaatgctgaagacataggaaccaaaggccaaatgtgctcaatagcagcagttacctggtggaatacatatggaccaataggagatactgaaggtttcgaaaaagtctacgaaagcttttttctcagaaagatgagacttgacaatgccacttggggc…
>2_CY018356_1990.25
atgacattggctaaaattgaattgttaaaacaactgttaagggacaatgaagccaaaacagtattgaaacaaacaacggtagaccaatataacataataagaaaattcaatacatcaagaattgaaaagaacccttcattgaggatgaagtgggcaatgtgttctaattttcccttggctctgaccaagggtgatatggcaaacagaatccccttggaatacaagggaatacaacttaaaacaaatgctgaagacataggaactaaaggccaaatgtgctcaatagcagcagttacctggtggaatacatatggaccaataggagatactgaaggtttcgaaaaggtctacgaaagcttttttctcagaaagatgagacttgacaatgccacttggggc…
>2_CY018364_1996.83
atgacattggctaaaattgaattgttaaaacaactgttaagggacaatgaagccaaaacagtattgaaacaaacaacggtagaccaatataacataataagaaaattcaatacatcaagaattgaaaagaacccttcattaaggatgaagtgggcaatgtgttctaattttcccttggctttgaccaagggtgacatggcaaacagaatccccttggaatacaagggaatacaacttaaaacaaatgctgaagacataggaaccaaaggccaaatgtgctcaatagcagcagttacctggtggaatacatatggaccaataggagatactgaaggtttcgaaaaagtctacgaaagcttttttctcagaaagatgagacttgacaatgccacttggggc…
>2_CY018372_2006.08
atgacattggccaaaattgaattgttaaaacaactgctaagggacaatgaagccaaaacagttttgaagcaaacaacggtagaccaatataacataataagaaaattcaatacatcaaggattgaaaagaatccttcactaaggatgaagtgggccatgtgttctaattttcccttggctctaaccaagggcgatatggcaaacagaatccccttggaatacaaaggaatacaacttaaaacaaatgctgaagacataggaaccaaaggccaaatgtgctcaatagcagcagttacttggtggaatacatatggaccaataggagatactgaaggtttcgaaagggtctacgaaagcttttttctcagaaaaatgagacttgacaacgccacttggggc…
>2_CY018388_2006.25
atgacattggccaaaattgaattgttaaaacaactgctaagggacaatgaagccaaaacagttttgaagcaaacaacggtagaccaatataacataataagaaaattcaatacatcaaggattgaaaagaatccttcactaaggatgaagtgggccatgtgttctaattttcccttggctctaaccaagggcgatatggcaaacagaatccccttggaatacaaagggatacaacttaaaacaaatgctgaagacataggaaccaaaggccaaatgtgctcaatagcagcagttacttggtggaatacatatggaccaataggagatactgaaggtttcgaaagggtctacgaaagcttttttctcagaaaaatgagacttgacaacgccacttggggc…
>2_CY018396_2004.33
atgacattggctaaaattgaattgttaaaacaactgttaagggacaatgaagccaaaacagtactgaaacaaacaacagtagatcaatataacataataagaaaattcaatacatcaagaattgaaaagaacccttcattgaggatgaagtgggcgatgtgttctaattttcccttggctttgaccaagggtgacatggcaaacagaatccccttggaatacaagggaatacaacttaaaacaaatgctgaagacataggaaccaaaggccaaatgtgctcaatagcagcagttacctggtggaatacatatggaccaataggagatactgaaggtttcgaaaaagtctacgaaagcttttttctcagaaagatgagacttgacaatgccacttggggc…
>2_CY018404_1998.92
atgacattggctaaaattgaattgttaaaacaactgttaagggacaatgaagccaaaacagtattgaaacaaacaacggtagaccaatataacataataagaaaattcaatacatcaagaattgaaaagaacccttcattaaggatgaagtgggcaatgtgttctaattttcccttggctttgaccaagggtgacatggcaaacagaatccccttggaatacaagggaatacaacttaaaacaaatgctgaagacataggaaccaaaggccaaatgtgctcaatagcagcagttacctggtggaatacatatggaccaataggggatactgaaggtttcgaaaaagtctacgaaagcttttttctcagaaagacgagacttgacaatgccacttggggc…
>2_CY018412_1998.92
atgacattggctaaaattgaattgttaaaacaactgttaagggacaatgaagccaaaacagtattgaaacaaacaacggtagaccaatataacataataagaaaattcaatacatcaagaattgaaaagaacccttcattaaggatgaagtgggcaatgtgttctaattttcccttggctttgaccaagggtgacatggcaaacagaatccccttggaatacaagggaatacaacttaaaacaaatgctgaagacataggaaccaaaggccaaatgtgctcaatagcagcagttacctggtggaatacatatggaccaataggggatactgaaggtttcgaaaaagtctacgaaagcttttttctcagaaagatgagacttgacaatgccacttggggc…
>2_CY018420_2000.42
atgacattggctaaaattgaattgttaaaacaactgttaagggacaatgaagccaaaacagtattgaaacaaacaacggtagaccaatataacataataagaaaattcaatacatcaagaattgaaaagaacccttcattaaggatgaagtgggcaatgtgttctaattttcccttggctttgaccaagggtgacatggcaaacagaatccccttggaatacaagggaatacaacttaaaacaaatgctgaagacataggaaccaaaggccaaatgtgctcaatagcagcagttacctggtggaatacatatggaccaataggagatactgaaggtttcgaaaaagtctacgaaagcttttttctcagaaagatgagacttgacaatgccacttggggc…
>2_CY018436_1999.17
atgacattggctaaaattgaattgttaaaacaactgttaagggacaatgaagccaaaacagtattgaaacaaacaacggtagaccaatataacataataagaaaattcaatacatcaagaattgaaaagaacccttcattaaggatgaagtgggcaatgtgttctaattttcccttggctttgaccaagggtgacatggcaaacagaatccccttggaatacaagggaatacaacttaaaacaaatgctgaagacataggaaccaaaggccaaatgtgctcaatagcagcagttacctggtggaatacacatggaccaataggagatactgaaggtttcgaaaaagtctacgaaagcttttttctcagaaagatgagacttgacaatgccacttggggc…
>2_CY018444_2000.51
atgacattggctaaaattgaattgttaaaacaactgttaagggacaatgaagccaaaacagtattgaaacaaacaacggtagaccaatataacataataagaaaattcaatacatcaagaattgaaaagaacccttcattaaggatgaagtgggcaatgtgttctaattttcccttggccttgaccaagagtgacatggcaaacagaatccccttggaatacaagggaatacaacttaaaacaaatgctgaagacataggaaccaaaggccaaatgtgctcaatagcagcagttacctggtggaatacatatggaccaataggagatactgaaggtttcgaaaaagtctacgaaagcttttttctcagaaagatgagacttgacaatgccacttggggc…
>2_CY018452_2000.25
atgacattggctaagattgaattgttaaaacaactgttaagggacagtgaagccaaaacagtattgaaacaaacaacagtagatcaatataacataataagaaaattcaatacatcaagaattgaaaagaacccttcattaaggatgaagtgggcaatgtgttctaattttcccttggctttgaccaagggtgacatggcaaacagaatccccttggaatacaagggaatacaacttaaaacaaatgctgaagacataggaaccaaaggccaaatgtgctcaatagcagcagttacctggtggaatacatatggaccaataggagatactgaaggtttcgaaaaagtctacgaaagcttttttctcagaaagatgagacttgacaatgccacttggggc…
>2_CY018460_2003.25
atgacattggccaaaattgaattgttaaaacaactgttaagggacaatgaagccaaaacagttttgaagcaaacaacggtagaccaatataacataataagaaaattcaatacatcaaggattgaaaagaatccttcactaaggatgaagtgggccatgtgttctaattttcccttggctctaaccaagggcgatatggcaaatagaatccccttggaatacaaagggatacaacttaaaacaaatgctgaagacataggaaccaaaggccaaatgtgctcaatagcagcagttacttggtggaatacatatggaccaataggagatactgaaggtttcgaaagggtctacgaaagcttttttctcagaaaaatgagacttgacaacgccacttggggc…
>2_CY018468_2004.51
atgacattggccaaaattgaattgttaaagcaactgctaagggacaatgaagccaaaacagttttgaagcaaacaacggtagaccaatacaacataataagaaaattcaatacatcaaggattgaaaagaatccttcactaaggatgaagtgggccatgtgttctaattttcccttggctctaaccaagggcgatatggcaaatagaatccccttggaatacaaaggaatacaacttaaaacaaatgctgaagacataggaaccaaaggccaaatgtgctcaatagcagcagttacttggtggaatacatatggaccaataggagatactgaaggtttcgaaagggtctacgaaagcttttttctcagaaaaatgagacttgacaacgccacttggggc…
>2_CY018476_2000.92
atgacattggctaaaattgaattgttaaaacaactgttaagggacaatgaagccaaaacagtattgaaacaaacaacagtagaccaatataacataataagaaaattcaatacatcaagaattgaaaagaacccttcattaaggatgaagtgggcaatgtgttccaattttcccttggctttgaccaagggtgacatggcaaacagaatccccttggaatacaagggaatacaacttaaaacaaatgctgaagacataggaaccaaaggccaaatgtgctcaatagcagcagttacctggtggaatacatatggaccaataggagatactgaaggtttcgaaaaagtctacgaaagcttttttctcagaaagatgagacttgacaatgccacttggggc…
>2_CY018484_2000.42
atgacattggctaagattgaattgttaaaacaactgttaagggacagtgaagccaaaacagtattgaaacaaacaacagtagatcaatataacataataagaaaattcaatacatcaagaattgaaaagaacccttcattaaggatgaagtgggcaatgtgttctaattttcccttggctttgaccaagggtgacatggcaaacagaatccccttggaatacaagggaatacaacttaaaacaaatgctgaagacataggaaccaaaggccaaatgtgctcaatagcagcagttacctggtggaatacatatggaccaataggagatactaaaggtttcgaaaaagtctacgaaagcttttttctcagaaagatgagacttgacaatgccacttggggc…
>2_CY018492_2000.92
atgacattggctaaaattgaattgttaaaacaactgttaagggacaatgaagccaaaacagtattgaaacaaacaacagtagatcaatataacataataagaaaattcaatacatcaagaattgaaaagaacccttcattaaggatgaagtgggcaatgtgttctaattttcccttggctttgaccaagggtgacatggcaaacagaatccccttggaatacaagggaatacaacttaaaacaaatgctgaagacataggaaccaaaggccaaatgtgctcaatagcagcagttacctggtggaacacatatggaccaataggagatactgaaggtttcgaaaaagtctacgaaagcttttttctcagaaagatgagacttgacaatgccacttggggc…
>2_CY018500_2000.58
atgacattggccaaaattgaattgttaaaacaactgttaagggacaatgaagccaaaacagtattgaaacaaacaacagtagaccaatataacataataagaaaattcaatacatcaagaattgaaaagaacccttcactaaggatgaagtgggcaatgtgttctaattttcccttggctttaaccaagggtgacatggcaaacagaatccccttggaatacaagggaatacaacttaaaacaaatgctgaagacataggaaccaaaggccaaatgtgctcaatagcagcagttacctggtggaatacatatggaccaataggagatactgaaggtttcgaaaaagtctacgaaagcttttttctcagaaagatgagacttgacaatgccacttggggc…
>2_CY018508_2000.83
atgacattggctaaaattgaattgttaaaacaactgttaagggacaatgaagccaaaacagtattgaaacaaacaacggtagaccaatataacataataagaaaattcaatacatcaagaattgaaaagaacccttcattaaggatgaagtgggcaatgtgttccaattttcccttggctctgaccaagggtgacatggcaaacagaatccccttggaatacaagggaatacaacttaaaacaaatgctgaagacataggaactaaaggccaaatgtgctcaatagcagcagttacctggtggaatacatatggaccaataggagatactgaaggtttcgaaaaggtctacgaaagctttttcctcagaaagatgagacttgacaatgccacttggggc…
>2_CY018516_2004.92
atgacattggctaaaattgaattgttaaaacaactgttaagggacaatgaagccaaaacagtactgaaacaaacaacagtagatcaatataacataataagaaaattcaatacatcaagaattgaaaagaacccttcattaaggatgaagtgggcgatgtgttctaattttcccttggctttgaccaagggtgacatggcaaacagaatccccttggaatacaagggaatacaacttaaaacaaatgctgaagacataggaaccaaaggccaaatgtgctcaatagcagcagttacctggtggaatacatatggaccaataggagatactgaaggtttcgaaaaagtctacgaaagcttttttctcagaaagatgagacttgacaatgccacttggggc…
>2_CY018524_2004.51
atgacattggccaaaattgaattgttaaagcaactgctaagggacaatgaagccaaaacagttttgaagcaaacaacggtagaccaatataacataataagaaaattcaatacatcaaggattgaaaagaatccttcactaaggatgaagtgggccatgtgttctaattttcccttggctctaaccaagggcgatatggcaaatagaatccccttggaatacaaaggaatacaacttaaaacaaatgctgaagacataggaaccaaaggccaaatgtgctcaatagcagcagttacttggtggaatacatatggaccaataggagatactgaaggtttcgaaagggtctacgaaagcttttttctcagaaaaatgagacttgacaacgccacttggggc…
>2_CY018532_2005.5
atgacattggccaaaattgaattgttaaaacaactgctaagggacaatgaagccaaaacagttttgaagcaaacaacggtagaccaatataacataataagaaaattcaatacatcaaggattgaaaagaatccttcactaaggatgaaatgggccatgtgttctaattttcccttggctctaaccaagggcgacatggcaaatagaatccccttggaatacaaaggaatacaacttaaaacaaatgctgaagacataggaaccaaaggccaaatgtgctcaatagcagcagttacttggtggaatacatatggaccaataggagatactgaaggtttcgaaagggtctacgaaagcttttttctcagaaaaatgagacttgacaatgccacttggggc…
>2_CY018540_1995.5
atgacattggctaaaattgaattgttaaaacaactgttaagggacaatgaagccaaaacagtattgaaacaaacaacggtagaccaatataacataataagaaaattcaatacatcaagaattgaaaagaacccttcattaaggatgaagtgggcaatgtgttccaattttcccttggctctgaccaagggtgacatggcaaacagaatccccttggaatacaagggaatacaacttaaaacaaatgctgaagacataggaaccaaaggccaaatgtgctcaatagcagcagttacctggtggaatacatatggaccgataggagatactgaaggtttcgaaaaggtctacgaaagctttttcctcagaaagatgagacttgacaatgccacttggggc…
>2_CY018548_1998.5
atgacattggctaaaattgaattgttaaaacaactgttaagggacaatgaagccaaaacagtattgaaacaaacaacagtagatcaatataacataataagaaaattcaatacatcaagaattgaaaagaacccttcattaaggatgaagtgggcaatgtgttctaattttcccttggctttgaccaagggtgacatggcaaacagaatccccttggaatacaagggaatacaacttaaaacaaatgctgaagacataggaaccaaaggccaaatgtgctcaatagcagcagttacctggtggaatacatatggaccaataggagatactgaaggtttcgaaaaagtctacgaaagcttttttctcagaaagatgagacttgacaatgccacttggggc…
>2_CY018556_1996.5
atgacattggccaaaattgaattgttaaaacaactgttaagggacaatgaagctaaaacggttttgaagcaaacaacggtagaccaatataacataataagaaaattcaatacatcaagaattgaaaagaacccttcactaaggatgaagtgggccatgtgttctaattttcccttggctctaaccaagggcgatatggcaaatagaatccccttggaatacaagggaatacaacttaaaacaaatgctgaagacataggaaccaaaggccaaatgtgctcaatagcagcagttacttggtggaatacatatggaccaataggagatactgaaggtttcgaaagggtctacgaaagcttttttctcagaaaaatgagacttgacaatgccacttggggc…
>2_CY018564_1997.5
atgacattggccaaaattgaattgttaaaacaactgttaagggacaatgaagccaaaacagttttgaagcaaacaacggtagaccaatataacataataagaaaattcaatacatcaagaattgaaaagaatccttcactaaggatgaagtgggccatgtgttctaattttcccttggctctaaccaagggcgatatggcaaatagaatccccttggaatacaagggaatacaacttaaaacaaatgctgaagacataggaaccaaaggccaaatgtgctcaatagcagcagttacttggtggaatacatatggaccaataggagatactgaaggtttcgaaagggtctacgaaagcttttttctcagaaaaatgagacttgacaatgccacttggggc…
>2_CY018572_1998.5
atgacattggctaaaattgaattgttaaaacaactgttaagggacaatgaagccaaaacagtattgaaacaaacaacggtagaccaatataacataataagaaaattcaatacatcaagaattgaaaagaacccttcattaaggatgaagtgggcaatgtgttctaattttcccttggctttgaccaagggtgacatggcaaacagaatccccttggaatacaagggaatacaacttaaaacaaatgctgaagacataggaaccaaaggccaaatgtgctcaatagcagcagttacctggtggaatacacatggaccaataggagatactgaaggtttcgaaaaagtctacgaaagcttttttctcagaaagatgagacttgacaatgccacttggggc…
>2_CY018580_1994.5
atgacattggccaaaattgaattgttaaaacaactgttaagggacaatgaagctaaaacggttttgaggcaaacaacggtagaccaatacaacataataagaaaattcaatacatcaagaattgagaagaacccttcactaagaatgaagtgggccatgtgttccaattttcccttggctctaaccaagggtgatatggcaaatagaatccccttggaacacaagggaatacaacttaaaacaaatgctgaagacataggaacaaaaggccaaatgtgctcaatagcagcagttacttggtggaatacatatggaccaataggaaatactgaaggtttcgaaagggtctacgaaagcttttttctcagaaaaatgagacttgacaatgccacttggggc…
>2_CY018588_1998.5
atgacattggctaaaattgaattgttaaaacaactgttaagggacaatgaagccaaaacagtattgaaacaaacaacggtagaccaatataacataataagaaaattcaatacatcaagaattgaaaagaacccttcattaaggatgaagtgggcaatgtgttctaattttcccttggctttgaccaagggtgacatggcaaacagaatccccttggaatacaagggaatacaacttaaaacaaatgctgaagacataggaaccaaaggccaaatgtgctcaatagcagcagttacctggtggaatacatatggaccaataggggatactgaaggtttcgaaaaagtctacgaaagcttttttctcagaaagatgagacttgacaatgccacttggggc…
>2_CY018596_1998.5
atgacattggctaaaattgaattgttaaaacaactgttaagggacaatgaagccaaaacagtattgaaacaaacaacggtagaccaatataacataataagaaaattcaatacatcaagaattgaaaagaacccttcattaaggatgaagtgggcaatgtgttctaattttcccttggctttgaccaagggtgacatggcaaacagaatccccttggaatacaagggaatacaacttaaaacaaatgctgaagacataggaaccaaaggccaaatgtgctcaatagcagcagttacctggtggaatacacatggaccaataggagatactgaaggtttcgaaaaagtctacgaaagcttttttctcagaaagatgagacttgacaatgccacttggggc…
>2_CY018604_1999.5
atgacattggctaaaattgaattgttaaaacaactgttaagggacaatgaagccaaaacagtattgaaacaaacaacagtagatcaatataacataataagaaaattcaatacatcaagaattgaaaagaacccttcattaaggatgaagtgggcaatgtgttctaattttcccttggctttgaccaagggtgacatggcaaacagaatccccttggaatacaagggaatacaacttaaaacaaatgctgaagacataggaaccaaaggccaaatgtgctcaatagcagcagttacctggtggaatacatatggaccaataggagatactgaaggtttcgaaaaagtctacgaaagcttttttctcagaaagatgagacttgacaatgccacttggggc…
>2_CY018612_1999.5
atgacattggctaaaattgaattgttaaaacaactgttaagggacaatgaagccaaaacagtattgaaacaaacaacagtagatcaatataacataataagaaaattcaatacatcaagaattgaaaagaacccttcattaaggatgaagtgggcaatgtgttctaattttcccttggctttgaccaagggtgacatggcaaacagaatccccttggaatacaagggaatacaacttaaaacaaatgctgaagacataggaaccaaaggccaaatgtgctcaatagcagcagttacctggtggaatacatatggaccaataggagatactgaaggtttcgaaaaagtctacgaaagcttttttctcagaaagatgagacttgagaatgccacttggggc…
>2_CY018620_1999.5
atgacattggctaaaattgaattgttaaaacaactgttaagggacaatgaagccaaaacagtattgaaacaaacaacagtagatcaatataacataataagaaaattcaatacatcaagaattgaaaagaacccttcattaaggatgaagtgggcaatgtgttctaattttcccttggctttgaccaagggtgacatggcaaacagaatccccttggaatacaagggaatacaacttaaaacaaatgctgaagacataggaaccaaaggccaaatgtgctcaatagcagcagttacctggtggaatacatatggaccaataggagatactgaaggtttcgaaaaagtctacgaaagcttttttctcagaaagatgagacttgacaatgccacttggggc…
>2_CY018628_2000.5
atgacattggctaaaattgaattattaaaacaactgttaagggacaatgaagccaaaacagtattgaaacaaacaacagtagatcaatataacataataagaaaattcaatacatcaagaattgaaaagaacccttcattaaggatgaagtgggcaatgtgttctaattttcccttggctttaaccaagggtgacatggcaaacagaatccccttggaatacaagggaatacaacttaaaacaaatgctgaagacataggaaccaaaggccaaatgtgctcaatagcagcagttacctggtggaatacatatggaccaataggaaatactgaaggtttcgaaaaagtctacgaaagcttttttctcagaaagatgagacttgacaatgccacttggggc…
>2_CY018636_2001.08
atgacattggccaaaattgaattgttaaaacagctgttaagggacaatgaagctaaaacggttttgaagcaaacaacggtagaccaatataacataataagaaaattcaatacatcaagaattgaaaagaacccttcactaaggatgaagtgggccatgtgttctaattttcccttggctctaaccaagggcgatatggcaaatagaatccccttggaatacaagggaatacaacttaaaacaaatgatgaagacataggaaccaaaggccaaatgtgctcaatagcagcagttacttggtggaatacatatggaccaataggagatactgaaggtttcgaaagggtctacgaaagcttttttctcagaaaaatgaggcttgacaatgccacttggggc…
>2_CY018644_2001.17
atgacattggccaaaattgaattgttaaaacagctgttaagggacaatgaagctaaaacggttttgaagcaaacaacggtagaccaatataacataataagaaaattcaatacatcaagaattgaaaagaacccttcactaaggatgaagtgggccatgtgttctaattttcccttggctctaaccaagggcgatatggcaaatagaatccccttggaatacaagggaatacaacttaaaacaaatgatgaagacataggaaccaaaggccaaatgtgctcaatagcagcagttacttggtggaatacatatggaccaataggagatactgaaggtttcgaaagggtctacgaaagcttttttctcagaaaaatgaggcttgacaatgccacttggggc…
>2_CY018660_2000.5
atgacattggctaaaattgaattgttaaaacaactgttaagggacaatgaagccaaaacagtattgaaacaaacaacagtagatcaatataacataataagaaaattcaatacatcaagaattgaaaagaacccttcattaaggatgaagtgggcaatgtgttctaattttcccttggctttaaccaagggtgacatggcaaacagaatccccttggaatacaagggaatacaacttaaaacaaatgctgaagacataggaaccaaaggccaaatgtgctcaatagcagcagttacctggtggaatacatatggaccaataggaaatactgaaggtttcgaaaaagtctacgaaagcttttttctcagaaagatgagacttgacaatgccacttggggc…
>2_CY018668_2004.92
atgacattggccaaaattgaattgttaaaacaactgctaaaggacaatgaagccaaaacagttttgaagcaaacaacggtagaccaatataacataataagaaaattcaatacatcaaggattgaaaagaatccttcactaaggatgaaatgggccatgtgttctaattttcccttggctctaaccaagggcgacatggcaaataaaatccccttggaatacaaaggaatacaacttaaaacaaatgctgaagacataggaaccaaaggccaaatgtgctcaatagcagcagttacttggtggaatacatatggaccaataggagatactgaaggtttcgaaagggtctacgaaagcttttttctcagaaaaatgagacttgacaatgccacttggggc…
>2_CY018676_2002.08
atgacattggccaaaattgaattgttaaaacagctgttaagggacaatgaagctaaaacggttttgaagcaaacaacggtagaccaatataacataataagaaaattcaatacatcaagaattgaaaagaacccttcactaaggatgaagtgggccatgtgttctaattttcccttggctctaaccaagggcgatatggcaaatagaatccccttggaatacaagggaatacaacttaaaacaaacgatgaagacataggaaccaaaggccaaatgtgctcaatagcagcagttacttggtggaatacatatggaccaataggagatactgaaggtttcgaaagggtctacgaaagcttttttctcagaaaaatgaggcttgacaatgccacttggggc…
>2_CY018684_2001.5
atgacattggccaaaattgaattgttaaaacagctgttaagggacaatgaagctaaaacggttttgaagcaaacaacggtagaccaatataacataataagaaaattcaatacatcaagaattgaaaagaacccttcactaaggatgaagtgggccatgtgttctaattttcccttggctctaaccaagggcgatatggcaaatagaatccccttggaatacaagggaatacaacttaaaacaaatgatgaagacataggaaccaaaggccaaatgtgctcaatagcagcagttacttggtggaatacatatggaccaataggagatactgaaggtttcgaaagggtctacgaaagcttttttctcagaaaaatgaggcttgacaatgccacttggggc…
>2_CY018692_2002.08
atgacattggccaaaattgaattgttaaaacagctgttaagggacaatgaagctaaaacggttttgaagcaaacaacggtagaccaatataacataataagaaaattcaatacatcaagaattgaaaagaacccttcactaaggatgaagtgggccatgtgttctaattttcccttggctctaaccaagggcgatatggcaaatagaatccccttggaatacaagggaatacaacttaaaacaaacgatgaagacataggaaccaaaggccaaatgtgctcaatagcagcagttacttggtggaatacatatggaccaataggagatactgaaggtttcgaaagggtctacgaaagcttttttctcagaaaaatgaggcttgacaatgccacttggggc…
>2_CY018700_2002.17
atgacattggctaaaattgaattgttaaaacaactgttaagggacaatgaagccaaaacagtattgaaacaaacaacggtagaccaatataacataataagaaaattcaatacatcaagaattgaaaagaacccttcattaaggatgaagtgggcaatgtgctccaattttcccttggctctgaccaagggtgacatggcaaacagaatccccttggaatacaagggaatacaacttaaaacaaatgctgaagacatagggactaaaggccaaatgtgctcaatagcagcagttacctggtggaatacatatggaccaataggagatactgaaggtttcgaaaaggtctacgaaagctttttcctcagaaagatgagacttgacaatgccacttggggc…
>2_CY018708_2002.58
atgacattggccaaaattgaattgttaaaacaactgctaagggacaatgaagccaaaacagttttgaagcaaacaacggtagaccaatataacataataagaaaattcaatacatcaaggattgaaaagaatccttcactaaggatgaagtgggccatgtgttctaattttcccttggctctaaccaagggcgatatggcaaatagaatccccttggaatacaaaggaatacaacttaaaacaaatgctgaagacataggaaccaaaggccaaatgtgctcaatagcagcagttacttggtggaatacatatggaccaataggagatactgaaggtttcgaaagggtctacgaaagcttttttctcagaaaaatgagacttgacaacgccacttggggc…
>2_CY018716_2001.33
atgacattggccaaaattgaattgttaaaacagctgttaagggacaatgaagctaaaacggttttgaagcaaacaacagtagaccaatataacataataagaaaattcaatacatcaagaattgaaaagaacccttcactaaggatgaagtgggccatgtgttctaattttcccttggctctaaccaagggcgatatggcaaatagaatccccttggaatacaagggaatacaacttaaaacaaatgatgaagacataggaaccaaaggccaaatgtgctcaatagcagcagttacttggtggaatacatatggaccaataggagatactgaaggtttcgaaagggtctacgaaagcttttttctcagaaaaatgaggcttgacaatgccacttggggc…
>2_CY018724_2003.25
atgacattggctaaaattgaattgttaaaacaactgttaagggacaatgaagccaaaacagtattgaaacaaacaacggtagaccaatataacataataagaaaattcaatacatcaagaattgaaaagaacccttcattaaggatgaagtgggcaatgtgctccaattttcccttggctctgaccaagggtgacatggcaaacagaatccccttggaatacaagggaatacaacttaaaacaaatgctgaagacataggaactaaaggccaaatgtgctcaatagcagcagttacctggtggaatacatatggaccaataggagatactgaaggtttcgaaaaggtctacgaaagctttttcctcagaaagatgagacttgacaatgccacttggggc…
>2_CY018732_2003.99
atgacattggccaaaattgaattgttaaaacaactgctaagggacaatgaagccaaaacagttttgaagcaaacaacggtagaccaatataacataataagaaaattcaatacatcaaggattgaaaagaatccttcactaaggatgaagtgggccatgtgttctaattttcccttggctctcaccaagggcgatatggcaaatagaatccccttggaatacaaaggaatacaacttaaaacaaatgctgaagacataggaaccaaaggccaaatgtgctcaatagcagcagttacttggtggaatacatatggaccaataggagatactgaaggtttcgaaagggtctatgaaagcttttttctcagaaaaatgagacttgacaacgccacttggggc…
>2_CY018740_2004.92
atgacattggccaaaattgaattgttaaaacaactgctaaaggacaatgaagccaaaacagttttgaagcaaacaacggtagaccaatataacataataagaaaattcaatacatcaaggattgaaaagaatccttcactaaggatgaaatgggccatgtgttctaattttcccttggctctaaccaagggcgacatggcaaataaaatccccttggaatacaaaggaatacaacttaaaacaaatgctgaagacataggaaccaaaggccaaatgtgctcaatagcagcagttacttggtggaatacatatggaccaataggagatactgaaggtttcgaaagggtctacgaaagcttttttctcagaaaaatgagacttgacaatgccacttggggc…
>2_CY018748_2004.99
atgacattggctaaaattgaattgttaaaacaactgttaagggacaatgaagccaaaacagtactgaaacaaacaacagtagatcaatataacataataagaaaattcaatacatcaagaattgaaaagaacccttcattaaggatgaagtgggcgatgtgttctaattttcccttggctttgaccaagggtgacatggcaaacagaatccccttggaatacaagggaatacaacttaaaacaaatgctgaagacataggaaccaaaggccaaatgtgctcaatagcagcagttacctggtggaatacatatggaccaataggagatactgaaggtttcgaaaaagtctacgaaagcttttttctcagaaagatgagacttgacaatgccacttggggc…
>2_CY018756_2005.25
atgacattggccaaaattgaattgttaaaacaactgctaagggacaatgaagccaaaacagttttgaagcaaacaacggtagaccaatataacataataagaaaattcaatacatcaaggattgaaaagaatccttcactaaggatgaagtgggccatgtgttctaattttcccttggctctaaccaagggcgatatggcaaacagaatccccttggaatacaaaggaatacaacttaaaacaaatgctgaagacataggaaccaaaggccaaatgtgctcaatagcagcagttacttggtggaatacatatggaccaataggagatactgaaggtttcgaaagggtctacgaaagcttttttctcagaaaaatgagacttgacaacgccacttggggc…
>2_CY018764_1987.5
atgacattggccaaaattgaattgttaaaacaactgttaagggacaatgaagctaaaacggttttgaagcaaacaacggtagaccaatataacataataagaaaattcaatacatcaagaattgaaaagaacccttcattaaggatgaagtgggccatgtgttctaattttcccttggctctaaccaagggtgatatggcaaatagaatccccttggaatacaagggaatacaacttaaaacaaatgctgaagacataggaaccaaaggccaaatgtgctcaatagcagcagttacttggtggaatacatatggaccaataggagatactgaaggtttcgaaagggtctacgaaagcttttttctcagaaaaatgagacttgacaatgccacttggggc…
>2_CY018772_1988.5
atgacattggctaaaattgaattgttaaaacaactgttaagggacaatgaagccaaaacagtattgaaacaaacaacggtagaccaatataacataataagaaaattcaatacatcaagaattgaaaagaacccttcattaaggatgaagtgggcaatgtgttctaattttcccttggctctgaccaagggtgatatggcaaacagaatccccttggaatacaagggaatacaacttaaaacaaatgctgaagacataggaaccaaaggccaaatgtgctcaatagcagcagttacctggtggaatacatatggaccaataggagatactgaaggtttcgaaaaggtctacgaaagcttttttctcagaaagatgagacttgacaatgccacttggggc…
>2_CY018780_1989.92
atgacattggctaaaattgaattgttaaaacaactgttaagggacaatgaagccaaaacagtattgaaacaaacaacggtagaccaatataacataataagaaaattcaatacatcaagaattgaaaagaacccttcattaaggatgaagtgggcaatgtgttctaattttcccttggctctgaccaagggtgatatggcaaacagaatccccttggaatacaagggaatacaacttaaaacaaatgctgaagacataggaactaaaggccaaatgtgctcaatagcagcagttacctggtggaatacatatggaccaataggagatactgaaggtttcgaaaaggtctacgaaagcttttttctcagaaagatgagacttgacaatgccacttggggc…
>2_CY018788_1991.58
atgacattggctaaaattgaattgttaaaacaactgttaagggacaatgaagccaaaacagtattgaaacaaacaacggtagaccaatataacataataagaaaattcaatacatcaagaattgaaaagaacccttcattaaggatgaagtgggcaatgtgttctaattttcccttggctctgaccaagggtgatatggcaaacagaattcccttggaatacaagggaatacaacttaaaacaaatgctgaagacataggaactaaaggccaaatgtgctcaatagcagcagttacctggtggaatacatatggaccaataggagatactgaaggtttcgaaaaggtctacgaaagcttttttctcagaaagatgagacttgacaatgccacttggggc…
>2_CY018796_1992.25
atgacattggctaaaattgaattgttaaaacaactgttaagggacaatgaagccaaaacagtattgaaacaaacaacggtagaccaatataacataataagaaaattcaatacatcaagaattgaaaagaacccttcattaaggatgaagtgggcaatgtgttctaattttcccttggctctgaccaagggtgacatggcaaacagaatccccttggaatacaagggaatacaacttaaaacaaatgctgaagacataggaaccaaaggccaaatgtgctcaatagcagcagttacctggtggaatacatatggaccaataggagatactgaaggtttcgaaaaggtctacgaaagcttttttctcagaaagatgagacttgacaatgccacttggggc…
>2_CY018804_1992.83
atgacattggccaaaattgaattgttaaaacaactgttaagggacaatgaagctaaaacggttttgaagcaaacaacagtagaccaatataacataataagaaaattcaatacatcaagaattgaaaagaacccttcactaagaatgaagtgggccatgtgttccaattttcccttggctctaaccaagggtgatatggcaaatagaatccccttggaatacaagggaatacaacttaaaacaaatgctgaagacataggaaccaaaggccaaatgtgctcaatagcagcagttacttggtggaatacatatggaccaataggagatactgaaggtttcgaaagggtctacgaaagcttttttctcagaaaaatgcgacttgacaatgccacttggggc…
>2_CY018812_1993.08
atgacattggccaaaattgaattgttaaaacaactattaagggacaatgaagccaaaacggttttgaagcaaacaacggtagaccaatataacataataagaaaattcaatacatcaagaattgaaaagaacccttcactaagaatgaagtgggccatgtgttccaattttcccttggctctaaccaagggtgatatggcaaatagaatccccttggaatataagggaatacaacttaagacaaatgctgaagacataggaaccaaaggccaaatgtgctcaatagcagcagttacttggtggaatacatatggaccaataggagatactgaaggtttcgaaagggtctacgaaagcttttttctcagaaaaatgagacttgacaatgccacttggggc…
>2_CY018820_1993.17
atgacattggccaaaattgaattgttaaaacaactgttaagggacaatgaagctaaaacggttttgaagcaaacaacagtagaccaatataacataataagaaaattcaatacatcaagaattgaaaagaacccttcattaaggatgaagtgggccatgtgttctaattttcccttggctctaaccaagggtgatatggcaaacagaatccccttggaatacaagggaatacaacttaaaacaaatgctgaagacataggaaccaaaggccaaatgtgctcaatagcagcagttacttggtggaatacatatggaccaataggagatactgaaggtttcgaaagggtctacgaaagcttttttctcagaaaaatgagacttgacaatgccacttggggc…
>2_CY018828_1993.5
atgacattggctaaaattgaattgttaaaacaactgctaagggacaatgaagccaaaacagtattgaaacaaacaacggtagaccaatataacataataagaaaattcaatacatcaagaattgaaaagaacccttcattgaggatgaagtgggcaatgtgttctaattttcccttggctctgaccaagggtgacatggcaaacagaatccccttggaatacaagggaatacaacttaaaacaaatgctgaagacataggaaccaaaggccaaatgtgctcaatagcagcagttacctggtggaatacatatggaccaataggagatactgaaggtttcgaaaaggtctacgaaagcttttttctcagaaagatgagacttgacaatgccacttggggc…
>2_CY018836_1994.42
atgacattggctaaaattgaattgttaaaacaactgttaagggacaatgaagccaaaacagtattgaaacaaacaacggtagaccaatataacataataagaaaattcaatacatcaagaattgaaaagaacccttcattaaggatgaagtgggcaatgtgttccaattttcccttggctctgaccaagggtgacatggcaaacaggatccccttggaatacaagggaatacaacttaaaacaaatgctgaagacataggaaccaaaggccaaatgtgctcaatagcagcagttacctggtggaatacatatggaccaataggagatactgaaggtttcgaaaaggtctacgaaagctttttcctcagaaagatgagacttgacaatgctacttggggc…
>2_CY018844_1994.5
atgacattggctaaaattgaattgttaaaacaactgttaagggacaatgaagccaaaacagtattgaaacaaacaacggtagaccaatataacataataagaaaattcaatacatcaagaattgaaaagaacccttcattaaggatgaagtgggcaatgtgttccaattttcccttggctctgaccaagggtgacatggcaaacagaatccccttggaatacaagggaatacaacttaaaacaaatgctgaagacataggaaccaaaggccaaatgtgctcaatagcagcagttacctggtggaatacatatggaccaataggagatactgaaggtttcgaaaaggtctacgaaagctttttcctcagaaagatgagacttgacaatgccacttggggc…
>2_CY018852_1995.5
atgacattggctaaaattgaattgttaaaacaactattaagggacaatgaagccaaaacagtattgaaacaaacaacggtagaccaatataacataataagaaaattcaatacatcaagaattgaaaagaacccttcattaaggatgaagtgggcaatgtgttccaattttcccttggctctgacaaagggtgacatggcaaacagaatccccttggaatacaagggaatacaacttaaaacaaatgctgaagacataggaaccaaaggccaaatgtgctcaatagcagcagttacctggtggaatacatatggaccaataggagatactgaaggtttcgaaaaggtctacgaaagctttttcctcagaaagatgagacttgacaatgccacttggggc…
>2_CY018860_1995.08
atgacattggccaaaattgaattgttaaaacaactgttaagggacaatgaagctaaaacggttttgaggcaaacaacggtagaccaatacaacataataagaaaattcaatacatcaagaattgagaagaacccttcactaagaatgaagtgggccatgtgttccaattttcccttggctctaaccaagggtgatatggcaaatagaatccccttggaacacaagggaatacaacttaaaacaaatgctgaagacataggaacaaaaggccaaatgtgctcaatagcagcagttacttggtggaatacatatggaccaataggaaatactgaaggtttcgaaagggtctacgaaagcttttttctcagaaaaatgagacttgacaatgccacttggggc…
>2_CY018868_2002.08
atgacattggccaaaattgaattgttaaaacaactgctaagggacaatgaagccaaaacagttttgaagcaaacaacggtagaccaatataacataataagaaaattcaatacatcaaggattgaaaagaatccttcactaaggatgaagtgggccatgtgttctaattttcccttggctctaaccaagggcgatatggcaaatagaatccccttggaatacaaaggaatacaacttaaaacaaatgctgaagacataggaaccaaaggccaaatgtgctcaatagcagcagttacttggtggaatacatatggaccaataggagatactgaaggtttcgaaagggtctacgaaagcttttttctcagaaaaatgagacttgacaacgccacttggggc…
>2_CY019444_1997.17
atgacattggctaaaattgaattgttaaaacaactgttaagggacaatgaagccaaaacagtattgaaacaaacaacggtagaccaatataacataataagaaaattcaatacatcaagaattgaaaagaacccttcattaaggatgaagtgggcaatgtgttctaattttcccttggctttgaccaagggtgacatggcaaacagaatccccttggaatacaagggaatacaacttaaaacaaatgctgaagacataggaaccaaaggccaaatgtgctcaatagcagcagttacctggtggaatacatatggaccaataggagatactgaaggtttcgaaaaagtctacgaaagcttttttctcagaaagatgagacttgacaatgccacttggggc…
>2_CY019459_1997.17
atgacattggctaaaattgaattgttaaaacaactgttaagggacaatgaagccaaaacagtattgaaacaaacaacggtagaccaatataacataataagaaaattcaatacatcaagaattgaaaagaacccttcattaaggatgaagtgggcaatgtgttctaattttcccttggctttgaccaagggtgacatggcaaacagaatccccttggaatacaagggaatacaacttaaaacaaatgctgaagacataggaaccaaaggccaaatgtgctcaatagcagcagttacctggtggaatacatatggaccaataggagatactgaaggtttcgaaaaagtctacgaaagcttttttctcagaaagatgagacttgacaatgccacttggggc…
>2_CY019465_1997.17
atgacattggctaaaattgaattgttaaaacaactgttaagggacaatgaagccaaaacagtattgaaacaaacaacggtagaccaatataacataataagaaaattcaatacatcaagaattgaaaagaacccttcattaaggatgaagtgggcaatgtgttctaattttcccttggctttgaccaagggtgacatggcaaacagaatccccttggaatacaagggaatacaacttaaaacaaatgctgaagacataggaaccaaaggccaaatgtgctcaatagcagcagttacctggtggaatacatatggaccaataggagatactgaaggtttcgaaaaagtctacgaaagcttttttctcagaaagatgagacttgacaatgccacttggggc…
>2_CY019473_2001.5
atgacattggctaaaattgaattgttaaaacaactgttaagggacaatgaagccaaaacagtattgaaacaaacaacagtagatcaatataacataataagaaaattcaatacatcaagaattgaaaagaacccttcattaaggatgaagtgggcaatgtgttctaattttcccttggctttgaccaagggtgacatggcaaacagaatccccttggaatacaagggaatacaacttaaaacaaatgctgaagacataggaaccaaaggccaaatgtgctcaatagcagcagttacctggtggaatacatatggaccaataggagatactgaaggtttcgaaaaagtctacgaaagcttttttctcagaaagatgagacttgataatgccacttggggc…
>2_CY019476_1997.17
atgacattggctaaaattgaattgttaaaacaactgttaagggacaatgaagccaaaacagtattgaaacaaacaacggtagaccaatataacataataagaaaattcaatacatcaagaattgaaaagaacccttcattaaggatgaagtgggcaatgtgttctaattttcccttggctttgaccaagggtgacatggcaaacagaatccccttggaatacaagggaatacaacttaaaacaaatgctgaagacataggaaccaaaggccaaatgtgctcaatagcagcagttacctggtggaatacatatggaccaataggagatactgaaggtttcgaaaaagtctacgaaagcttttttctcagaaagatgagacttgacaatgccacttggggc…
>2_CY019482_2001.5
atgacattggctaaaattgaattgttaaaacaactgttaagggacaatgaagccaaaacagtattgaaacaaacaacagtagatcaatataacataataagaaaattcaatacatcaagaattgaaaagaacccttcattaaggatgaagtgggcaatgtgttctaattttcccttggctttgaccaagggtgacatggcaaacagaatccccttggaatacaagggaatacaacttaaaacaaatgctgaagacataggaaccaaaggccaaatgtgctcaatagcagcagttacctggtggaatacatatggaccaataggagatactgaaggtttcgaaaaagtctacgaaagcttttttctcagaaagatgagacttgataatgccacttggggc…
>2_CY019490_2005.17
atgacattggctaaaattgaattgttaaaacaactgttaagagacaatgaagccaaaacagtactgaagcaaacaacagtagatcaatataacataataagaaaattcaatacatcaagaattgaaaagaacccttcattaaggatgaagtgggcgatgtgttctaattttcccttggctttgaccaagggtgacatggcaaacagaatccccttggaatacaagggaatacaacttaaaacaaatgctgaagacataggaaccaaaggccaaatgtgctcaatagcagcagttacctggtggaatacatatggaccaataggagatactgaaggttttgaaaaggtctacgaaagcttttttctcagaaagatgagacttgacaatgccacttggggc…
>2_CY019498_1998.83
atgacattggctaaaattgaattgttaaaacaactgttaagggacaatgaagccaaaacagtattgaaacaaacaacggtagaccaatataacataataagaaaattcaatacatcaagaattgaaaagaacccttcattaaggatgaagtgggcaatgtgttctaattttcccttggctttgaccaagggtgacatggcaaacagaatccccttggaatacaagggaatacaacttaaaacaaatgctgaagacataggaaccaaaggccaaatgtgctcaatagcagcagttacctggtggaatacatatggaccaataggagatactgaaggtttcgaaaaagtctacgaaagcttttttctcagaaagatgagacttgacaatgccacttggggc…
>2_CY019506_2005.17
atgacattggccaaaattgaattgttaaaacaactgctaagggacaatgaagccaaaacagttttgaagcaaacaacggtagaccaatataacataataagaaaattcaatacatcaaggattgaaaagaatccttcactaaggatgaagtgggccatgtgttctaattttcccttggctctaaccaagggcgatatggcaaacagaatccccttggaatacaaaggaatacaacttaaaacaaatgctgaagacataggaaccaaaggccaaatgtgctcaatagcagcagttacttggtggaatacatatggaccaataggagatactgaaggtttcgaaagggtctacgaaagcttttttctcagaaaaatgagacttgacaacgccacttggggc…
>2_CY019514_2001.42
atgacattggccaaaattgaattgttaaaacagctgttaagggacaatgaagctaaaacggttttgaagcaaacaacggtagaccaatataacataataagaaaattcaatacatcaagaattgaaaagaacccttcactaaggatgaagtgggccatgtgttctaattttcccttggctctaaccaagggcgatatggcaaatagaatccccttggaatacaagggaatacaacttaaaacaaatgatgaagacataggaaccaaaggccaaatgtgctcaatagcagcagttacttggtggaatacatatggaccaataggagatactgaaggtttcgaaagggtctacgaaagcttttttctcagaaaaatgaggcttgacaatgccacttggggc…
>2_CY019522_2001.5
atgacattggctaaaattgaattgttaaaacaactgttaagggacaatgaagccaaaacagtattgaaacaaacaacagtagatcaatataacataataagaaaattcaatacatcaagaattgaaaagaacccttcattaaggatgaagtgggcaatgtgttctaattttcccttggctttgaccaagggtgacatggcaaacagaatccccttggaatacaagggaatacaacttaaaacaaatgctgaagacataggaaccaaaggccaaatgtgctcaatagcagcagttacctggtggaacacatatggaccaataggagatactgaaggtttcgaaaaagtctacgaaagcttttttctcagaaagatgagacttgacaatgccacttggggc…
>2_CY019530_2005.58
atgacattggccaaaattgaattgttaaaacaactgctaagggacaatgaagccaaaacagttttgaagcaaacaacggtagaccaatataacataataagaaaattcaatacatcaaggattgaaaagaatccttcactaaggatgaaatgggccatgtgttctaattttcccttggctctaaccaagggcgacatggcaaatagaatccccttggaatacaaaggaatacaacttaaaacaaatgctgaagacataggaaccaaaggccaaatgtgctcaatagcagcagttacttggtggaatacatatggaccaataggagatactgaaggtttcgaaagggtctacgaaagcttttttctcagaaaaatgagacttgacaatgccacttggggc…
>2_CY019538_1998.17
atgacattggctaaaattgaattgttaaaacaactgttaagggacaatgaagccaaaacagtattgaaacaaacaacggtagaccaatataacataataagaaaattcaatacatcaagaattgaaaagaacccttcattaaggatgaagtgggcaatgtgttctaattttcccttggctttgaccaagggtgacatggcaaacagaatccccttggaatacaagggaatacaacttaaaacaaatgctgaagacataggaaccaaaggccaaatgtgctcaatagcagcagttacctggtggaatacatatggaccaataggagatactgaaggtttcgaaaaagtctacgaaagcttttttctcagaaagatgagacttgacaatgccacttggggc…
>2_CY019546_2001.51
atgacattggctaaaattgaattgttaaaacaactgttaagggacaatgaagccaaaacagtattgaaacaaacaacggtagaccaatataacataataagaaaattcaatacatcaagaattgaaaagaacccttcattaaggatgaagtgggcaatgtgctccaattttcccttggctctgaccaagggtgacatggcaaacagaatccccttggaatacaagggaatacaacttaaaacaaatgctgaagacataggaactaaaggccaaatgtgctcaatagcagcagttacctggtggaatacatatggaccaataggagatactgaaggtttcgaaaaggtctacgaaagctttttcctcagaaagatgagacttgacaatgccacttggggc…
>2_CY019554_2001.67
atgacattggctaaaattgaattgttaaaacaactgttaagggacaatgaagccaaaacagtattgaaacaaacaacggtagaccaatataacataataagaaaattcaatacatcaagaattgaaaagaacccttcattaaggatgaagtgggcaatgtgctccaattttcccttggctctgaccaagggtgacatggcaaacagaatccccttggaatacaagggaatacaacttaaaacaaatgctgaagacataggaactaaaggccaaatgtgctcaatagcagcagttacctggtggaatacatatggaccaataggagatactgaaggtttcgaaaaggtctacgaaagctttttcctcagaaagatgagacttgacaatgccacttggggc…
>2_CY019562_2002.08
atgacattggccaaaattgaattgttaaaacagctgttaagggacaatgaagctaaaacggttttgaagcaaacaacggtagaccaatataacataataagaaaattcaatacatcaagaattgaaaagaacccttcactaaggatgaagtgggccatgtgttctaattttcccttggctctaaccaagggcgatatggcaaatagaatccccttggaatacaagggaatacaacttaaaacaaacgatgaagacataggaaccaaaggccaaatgtgctcaatagcagcagttacttggtggaatacatatggaccaataggagatactgaaggtttcgaaagggtctacgaaagcttttttctcagaaaaatgaggcttgacaatgccacttggggc…
>2_CY019570_2002.25
atgacattggccaaaattgaattgttaaaacaactgctaagggacaatgaagccaaaacagttttgaagcaaacaacggtagaccaatataacataataagaaaattcaatacatcaaggattgaaaagaatccttcactaaggatgaagtgggccatgtgttctaattttcccttggctctaaccaagggcgatatggcaaatagaatccccttggaatacaaaggaatacaacttaaaacaaatgctgaagacataggaaccaaaggccaaatgtgctcaatagcagcagttacttggtggaatacatatggaccaataggagatactgaaggtttcgaaagggtctacgaaagcttttttctcagaaaaatgagacttgacaacgccacttggggc…
>2_CY019578_2001.42
atgacattggccaaaattgaattgttaaaacaactgctaagggacaatgaagccaaaacagttttgaagcaaacaacggtagaccaatataacataataagaaaatttaatacatcaaggattgaaaagaatccttcactaaggatgaagtgggccatgtgttctaattttcccttggctctaaccaagggcgatatggcaaatagaatccccttggaatacaagggaatacaacttaaaacaaatgctgaagacataggaaccaaaggccaaatgtgctcaatagcagcagttacttggtggaatacatatggaccaataggagatactgaaggtttcgaaagggtctacgaaagcttttttctcagaaaaatgagacttgacaacgccacttggggc…
>2_CY019586_2002.25
atgacattggctaaaattgaattgttaaaacaactgttaagggacaatgaagccaaaacagtattgaaacaaacaacagtagatcaatataacataataagaaaattcaatacatcaagaattgaaaagaacccttcattaaggatgaagtgggcaatgtgttctaattttcccttggctttgaccaagggtgacatggcaaacagaatccccttagaatacaagggaatacaacttaaaacaaatgctgaagacataggaaccaaaggccaaatgtgctcaatagcagcagttacctggtggaatacatatggaccaataggagatactgaaggtttcgaaaaagtctacgaaagcttttttctcagaaagatgagacttgacaatgccacttggggc…
>2_CY019594_2003.25
atgacattggccaaaattgaattgttaaaacaactgctaagggacaatgaagccaaaacagttttgaagcaaacaacggtagaccaatataacataataagaaaattcaatacatcaaggattgaaaagaatccttcactaaggatgaagtgggccatgtgttctaattttcccttggctctaaccaagggcgatatggcaaatagaatccccttggaatacaaaggaatacaacttaaaacaaatgctgaagacataggaaccaaaggccaaatgtgctcaatagcagcagttacttggtggaatacatatggaccaataggagatactgaaggtttcgaaagggtctacgaaagcttttttctcagaaaaatgagacttgacaacgccacttggggc…
>2_CY019602_2001.08
atgacattggccaaaattgaattgttaaaacagctgttaagggacaatgaagctaaaacggttttgaagcaaacaacggtagaccaatataacataataagaaaattcaatacatcaagaattgaaaagaacccttcactaaggatgaagtgggccatgtgttctaattttcccttggctctaaccaagggcgatatggcaaatagaatccccttggaatacaagggaatacaacttaaaacaaatgatgaagacataggaaccaaaggccaaatgtgctcaatagcagcagttacttggtggaatacatatggaccaataggagatactgaaggtttcgaaagggtctacgaaagcttttttctcagaaaaatgaggcttgacaatgccacttggggc…
>2_CY019610_1988.5
atgacattggccaaaattgaattgttaaaacaactgttaagggacaatgaagctaaaacggttttgaagcaaacaacggtagatcagtataacataataagaaaattcaatacatcaagaattgaaaagaacccttcattaaggatgaagtgggccatgtgttctaattttcccttggctctgaccaagggtgatatggcaaatagaatccccttggaatacaagggaatacaacttaaaacaaatgctgaagacataggaaccaaaggccaaatgtgctcaatagcagcagttacttggtggaatacatatggaccaataggagatactgaaggtttcgaaagggtctacgaaagcttttttctcagaaaaatgagacttgacaatgccacttggggc…
>2_CY019618_1990.5
atgacattggccaaaattgaattattaaaacaactgttaagggacaatgaagctaaaacggttttgaagcaaacaacggtagaccaatataacataataagaaaattcaatacatcaagaattgaaaagaacccttcactaaggatgaagtgggccatgtgttccaattttcccttggctctaaccaagggtgatatggcaaatagaatccccttggaatacaagggaatacaacttaaaacaaatgctgaagacataggaaccaaaggccaaatgtgctcaatagcagcagtcacttggtggaatacatatggaccaataggagatactgaaggtttcgaaagggtctacgaaagcttttttctcagaaaaatgagacttgacaatgccacttggggc…
>2_CY019626_1990.5
atgacattggccaaaattgaattattaaaacaactgttaagggacaatgaagctaaaacggttttgaagcaaacaacggtagaccaatataacataataagaaaattcaatacatcaagaattgaaaagaacccttcactaaggatgaagtgggccatgtgttccaattttcccttggctctaaccaagggtgatatggcaaatagaatccccttggaatacaagggaatacaacttaaaacaaatgctgaagacataggaaccaaaggccaaatgtgctcaatagcagcagtcacttggtggaatacatatggaccaataggagatactgaaggtttcgaaagggtctacgaaagcttttttctcagaaaaatgagacttgacaatgccacttggggc…
>2_CY019634_1990.5
atgacattggccaaaattgaattgttaaaacaactgttaagggacaatgaagctaaaacggttttgaagcaaacaacggtagaccaatataacataataagaaaattcaatacatcaagaattgaaaagaacccttcactaaggatgaagtgggccatgtgttctaattttcccttggctctaaccaagggcgatatggcaaatagaatccccttggaatacaagggaatacaacttaaaacaaatgctgaagacataggaaccaaaggccaaatgtgctcaatagcagcagttacttggtggaatacatatggaccaataggagatactgaaggtttcgaaagggtctacgaaagcttttttctcagaaaaatgagacttgacaatgccacttggggc…
>2_CY019650_1991.25
atgacattggccaaaattgaattgttaaaacaactgttaagggacaatgaagctaaaacggttttgaagcaaacaacggtagaccaatataacataataagaaaattcaatacatcaagaattgaaaagaacccttcactaaggatgaagtgggccatgtgttccaattttcccttggctctaaccaagggtgatatgacaaatagaatccccttggaatacaagggaatacaacttaaaacaaatgctgaagacataggaaccaaaggccaaatgtgctcaatagcagcagttacttggtggaatacatatggaccaataggagatactgaaggtttcgaaagggtctacgaaagcttttttctcagaaaaatgagacttgacaatgccacttggggc…
>2_CY019658_1991.08
atgacattggccaaaattgaattgttaaaacaactgttaagggacaatgaagctaaaacggttttgaagcaaacaacggtagaccaatataacataataagaaaattcaatacatcaagaattgaaaagaacccttcactaaggatgaagtgggccatgtgttccaattttcccttggctctaaccaagggtgatatggcaaatagaatccccttggaatacaagggaatacaacttaaaacaaatgctgaagacataggaaccaaaggccaaatgtgctcaatagcagcagttacttggtggaatacatatggaccaataggagatactgaaggtttcgaaagggtctacgaaagcttttttctcagaaaaatgagacttgacaatgccacttggggc…
>2_CY019666_1992.51
atgacattggccaaaattgaattgttaaaacaactattaagggacaatgaagccaaaacggttttgaagcaaacaacggtagaccaatataacataataagaaaattcaatacatcaagaattgaaaagaacccttcactaagaatgaagtgggccatgtgttccaattttcccttggctctaaccaagggtgatatggcaaatagaatccccttggaatacaagggaatacaacttaaaacaaatgctgaagacataggaaccaaaggccaaatgtgctcaatagcagcagttacttggtggaatacatatggaccaataggagatactgaaggtttcgaaagggtctacgaaagcttttttctcagaaaaatgagacttgacaatgccacttggggc…
>2_CY019674_1993.99
atgacattggctaaaattgaattgttaaaacaactgttaagggacaatgaagccaaaacagtattgaaacaaacaacggtagaccaatataacataataagaaaattcaatacatcaagaattgaaaagaacccttcattaaggatgaagtgggcaatgtgttctaattttcccttggctctgaccaagggtgaaatggcaaacagaatccccttggaatacaagggaatacaacttaaaacaaatgctgaagacataggaaccaaaggccaaatgtgctcaatagcagcagttacctggtggaatacatatggaccaataggagatactgaaggtttcgaaaaggtctacgaaagcttttttctcagaaagatgagacttgacaatgccacttggggc…
>2_CY019682_1994.42
atgacattggctaaaattgaattgttaaaacaactgttaagggacaatgaagccaaaacagtattgaaacaaacaacggtagaccaatataacataataagaaaattcaatacatcaagaattgaaaagaacccttcattaaggatgaagtgggcaatgtgttctaattttcccttggctctgaccaagggtgacatggcaaacagaatccccttggaatacaagggaatacaacttaaaacaaatgctgaagacataggaaccaaaggccaaatgtgctcaatagcagcagttacctggtggaatacatatggaccaataggagatactgaaggtttcgaaaaggtttacgaaagcttttttctcagaaagatgagacttgacaatgccacttggggc…
>2_CY019698_1994.99
atgacattggctaaaattgaattgttaaaacaactattaagggacaatgaagccaaaacagtattgaaacaaacaacggtagaccaatataacataataagaaaattcaatacatcaagaattgaaaagaacccttcattaaggatgaagtgggcaatgtgttccaattttcccttggctctgacaaagggtgacatggcaaacagaatccccttggaatacaagggaatacaacttaaaacaaatgctgaagacataggaaccaaaggccaaatgtgctcaatagcagcagttacctggtggaatacatatggaccaataggagatactgaaggtttcgaaaaggtctacgaaagctttttcctcagaaagatgagacttgacaatgccacttggggc…
>2_CY019706_1994.5
atgacattggctaaaattgaattgttaaaacaactgttaagggacaatgaagccaaaacagtattgaaacaaacaacggtagaccaatataacataataagaaaattcaatacatcaagaattgaaaagaacccttcattaaggatgaagtgggcaatgtgctctaattttcccttggctctgaccaagggtgacatggcaaacagaatccccttggaatacaagggaatacaacttaaaacaaatgctgaagacataggaaccaaaggccaaatgtgctcaatagcagcagttacctggtggaatacatatggaccaataggagatactgaaggtttcgaaaaggtctacgaaagcttttttctcagaaagatgagacttgacaatgccacttggggc…
>2_CY019714_1994.42
atgacattggctaaaattgaattgttaaaacaacttttaagggacaatgaagccaaaacagtattgaaacaaacaacgatagaccaatataacataataagaaaattcaatacatcaagaattgaaaagaacccttcattaaggatgaagtgggcaatgtgttccaattttcccttggctctgaccaagggtgacatggcaaacagaatccccttggaatacaagggaatacaacttaaaacaaatgctgaagacataggaaccaaaggccaaatgtgctcaatagcagcagttacctggtggaatacatatggaccaataggagatactgaaggtttcgaaaaggtctacgaaagcttttttctcagaaagatgagacttgacaatgccacttggggc…
>2_CY019722_1995.5
atgacattggctaaaattgaattgttaaaacaactgttaagggacaatgaagccaaaacagtattgaaacaaacaacggtagaccaatataacataataagaaaattcaatacatcaagaattgaaaagaacccttcattaaggatgaagtgggcaatgtgttctaattttcccttggctttgaccaagggtgacatggcaaacagaatccccttggaatacaagggaatacaacttaaaacaaatgctgaagacataggaaccaaaggccaaatgtgctcaatagcagcagttacctggtggaatacatatggaccaataggagatactgaaggtttcgaaaaagtctacgaaagcttttttctcagaaagatgagacttgacaatgccacttggggc…
>2_CY019730_1998.33
atgacattggctaaaattgaattgttaaaacaactgttaagggacaatgaagccaaaacagtattgaaacaaacaacagtagatcaatataacataataagaaaattcaatacatcaagaattgaaaagaacccttcattaaggatgaagtgggcaatgtgttctaattttcccttggctttgaccaagggtgacatggcaaacagaatccccttggaatacaagggaatacaacttaaaacaaatgctgaagacataggaaccaaaggccaaatgtgctcaatagcagcagttacctggtggaatacatatggaccaataggagatactgaaggtttcgaaaaagtctacgaaagcttttttctcagaaagatgagacttgacaatgccacttggggc…
>2_CY019738_2002.58
atgacattggccaaaattgaattgttaaaacaactgctaagggacaatgaagccaaaacagttttgaagcaaacaacggtagaccaatataacataataagaaaattcaatacatcaaggattgaaaagaatccttcactaaggatgaagtgggccatgtgttctaattttcccttggctctaaccaagggcgatatggcaaatagaatccccttggaatacaaaggaatacaacttaaaacaaatgctgaagacataggaaccaaaggccaaatgtgctcaatagcagcagttacttggtggaatacatatggaccaataggagatactgaaggtttcgaaagggtctacgaaagcttttttctcagaaaaatgagacttgacaacgccacttggggc…
>2_CY022220_2001.5
atgacattggctaaaattgaattgttaaaacaactgttaagggacaatgaagccaaaacagtattgaaacaaacaacagtagatcaatataacataataagaaaattcaatacatcaagaattgaaaagaacccttcattaaggatgaagtgggcaatgtgttccaattttcccttggctttgaccaagggtgacatggcaaacagaatccccttggaatacaagggaatacaacttaaaacaaatgctgaagacataggaaccaaaggccaaatgtgctcaatagcagcagttacctggtggaatacatatggaccaataggagatactgaaggtttcgaaaaagtctacgaaagcttttttctcagaaagatgagacttgacaatgccacttggggc…
>2_CY022228_2003.58
atgacattggctaaaattgaactgttgaaacaactgttaagggacaatgaagccaaaacagtattgaaacaaacaacagtagatcaatataacataataagaaaattcaatacatcaagaattgaaaagaacccttcattaaggatgaagtgggcaatgtgttctaattttcccttggctttgaccaagggtgacatggcaaacagaatccccttggaatacaagggaatacaacttaaaacaaatgctgaagacataggaaccaaaggccaaatgtgctcaatagcagcagttacctggtggaatacatatggaccaataggagatactgaaggtttcgaaaaagtctacgaaagcttttttctcagaaagatgagacttgacaatgccacttggggc…
>2_CY022236_1994.83
atgacattggccaaaattgaattgttaaaacaactgttaagggacaatgaagctaaaacggttttgaggcaaacaacggtagaccaatacaacataataagaaaattcaatacatcaagaattgagaagaacccttcactaagaatgaagtgggccatgtgttccaattttcccttggctctaaccaagggtgatatggcaaatagaatccccttggaacacaagggaatacaacttaaaacaaatgctgaagacataggaacaaaaggccaaatgtgctcaatagcagcagttacttggtggaatacatatggaccaataggaaatactgaaggtttcgaaagggtctacgaaagcttttttctcagaaaaatgagacttgacaatgccacttggggc…
>2_CY022244_1995.17
atgacattggctaaaattgaattgttaaaacaactgttaagggacaatgaagccaaaacagtattgaaacaaacaacggtagaccaatataacataataagaaaattcaatacatcaagaattgaaaagaacccttcattaaggatgaagtgggcaatgtgttccaattttcccttggctctgaccaagggtgacatggcaaacagaatccccttggaatacaagggaatacaacttaaaacaaatgctgaagacataggaaccaaaggccaaatgtgctcaatagcagcagttacctggtggaatacatatggaccaataggagatactgaaggtttcgaaaaggtctacgaaagctttttcctcagaaagatgagacttgacaatgccacttggggc…
>2_CY022252_2006.92
atgacattggccaaaattgaattgttaaaacaactgctaagggacaatgaagccaaaacagttttgaagcaaacaacggtagaccaatataacataataagaaaattcaatacatcaaggattgaaaagaatccttcactaaggatgaagtgggccatgtgttctaattttcctttggctctaaccaagggcgatatggcaaacagaatccccttggaatacaaaggaatacaacttaaaacaaatgctgaagacataggaaccaaaggccaaatgtgctcaatagcagcagttacttggtggaatacatatggaccaataggagatactgaaggtttcgaaagggtctacgaaagcttttttctcagaaaaatgagacttgacaacgccacttggggc…
>2_CY030576_2006.92
atgacattggccaaaattgaattgttaaaacaactgctaagggacaatgaagccaaaacagttttgaagcaaacaacggtagaccaatataacataataagaaaattcaatacatcaaggattgaaaagaatccttcgctaaggatgaagtgggccatgtgttctaattttcctttggctctaaccaagggcgatatggcaaacagaatccccttggaatacaaaggaatacaacttaaaacaaatgctgaagacataggaaccaaaggccaaatgtgctcaatagcagcagttacttggtggaatacatatggaccaataggagatactgaaggtttcgaaagggtctacgaaagcttttttctcagaaaaatgagacttgacaacgccacttggggc…
>2_CY030584_2006.92
atgacattggccaaaattgaattgttaaaacaactgctaagggacaatgaagccaaaacagttttgaagcaaacaacggtagaccaatataacataataagaaaattcaatacatcaaggattgaaaagaatccttcactaaggatgaagtgggccatgtgttctaattttcctttggctctaaccaagggcgatatggcaaacagaatccccttggaatacaaaggaatacaacttaaaacaaatgctgaagacataggaaccaaaggccaaatgtgctcaatagcagcagttacttggtggaatacatatggaccaataggagatactgaaggtttcgaaagggtctacgaaagcttttttctcagaaaaatgagacttgacaacgccacttggggc…
>2_CY030592_2007.08
atgacattggctaaaattgaattgttaaaacaactgttaagggacaatgaagccaaaacagtactgaaacaaacaacagtagatcaatataacataataagaaaattcaatacatcaagaattgaaaagaacccttcattaaggatgaagtgggcgatgtgttctaattttcccttggctttgaccaagggtgacatggcaaacagaatccccttggaatacaagggaatacaacttaaaacaaatgctgaagacataggaaccaaaggccaaatgtgctcaatagcagcagttacctggtggaatacatatggaccaataggagatactgaaggtttcgaaaaagtctacgaaagcttttttctcagaaagatgagacttgacaatgccacttggggc…
>2_CY030600_2007.08
atgacattggccaaaattgaattgttaaaacaactgctaagggacaatgaagccaaaacagttttgaagcaaacaacggtagaccaatataacataataagaaaattcaatacatcaaggattgaaaagaatccttcactaaggatgaagtgggccatgtgttctaattttcctttggctctaaccaagggcgatatggcaaacagaatccccttggaatacaaaggaatacaacttaaaacaaatgctgaagacataggaaccaaaggccaaatgtgctcaatagcagcagttacttggtggaatacatatggaccaataggaagtactgaaggtttcgaaagggtctacgaaagcttttttctcagaaaaatgagacttgacaacgccacttggggc…
>2_CY030608_2007.17
atgacattggccaaaattgaattgttaaaacaactgctaagggacaatgaagccaaaacagttttgaagcaaacaacagtagaccaatataacataataagaaaattcaatacatcaaggattgaaaagaatccttcactaaggatgaagtgggccatgtgttctaattttcccttggctctaaccaagggcgatatggcaaacagaatccccttggaatacaaagggatacaacttaaaacaaatgctgaagacataggaaccaaaggccaaatgtgctcaatagcagcagttacttggtggaatacatatggaccaataggagatactgaaggtttcgaaagggtctacgaaagcttttttctcagaaaaatgagacttgacaacgccacttggggc…
>2_CY030616_2007.17
atgacattggccaaaattgaattgttaaaacaactgctaagggacaatgaagccaaaacagttttgaagcaaacaacggtagaccaatataacataataagaaaattcaatacatcaaggattgaaaagaatccttcactaaggatgaagtgggccatgtgttctaattttcccttggctctaaccaagggcgatatggcaaacagaatccccttggaatacaaaggaatacaacttaaaacaaatgctgaagacataggaaccaaaggccaaatgtgctcaatagcagcagttacttggtggaatacatatggaccaataggagatactgaaggtttcgaaagggtctacgaaagcttttttctcagaaaaatgagacttgacaatgccacttggggc…
>2_CY030624_2007.17
atgacattggccaaaattgaattgttaaaacaactgctaagggacaatgaagccaaaacagttttgaagcaaacaacggtagaccaatataacataataagaaaattcaatacatcaaggattgaaaagaatccttcactaaggatgaagtgggccatgtgttctaattttcccttggctctaaccaagggcgatatggcaaacagaatccccttggaatacaaaggaatacaacttaaaacaaatgctgaagacataggaaccaaaggccaaatgtgctcaatagcagcagttacttggtggaatacatatggaccaataggagatactgaaggtttcgaaagggtctacgaaagcttttttctcagaaaaatgagacttgacaacgccacttggggc…
>2_CY030632_2007.17
atgacattggccaaaattgaattgttaaaacaactgctaagggacaatgaagccaaaacagttttgaagcaaacaacggtagaccaatataacataataagaaaattcaatacatcaaggattgaaaagaatccttcactaaggatgaagtgggccatgtgttctaattttcccttggctctaaccaagggcgatatggcaaacagaatccccttggaatacaaaggaatacaacttaaaacaaatgctgaagacataggaaccaaaggccaaatgtgctcaatagcagcagttacttggtggaatacatatggaccaataggagatactgaaggtttcgaaagggtctacgaaagcttttttctcagaaaaatgagacttgacaatgccacttggggc…
>2_CY030640_2007.17
atgacattggccaaaattgaattgttaaaacaactgctaagggacaatgaagccaaaacagttttaaagcaaacaacggtagaccaatataacataataagaaaattcaatacatcaaggattgaaaagaatccttcactaaggatgaagtgggccatgtgttctaattttcccttggctctaaccaagggcgatatggcaaacagaatccccttggaatacaaaggaatacaacttaaaacaaatgctgaagacataggaaccaaaggccaaatgtgctcaatagcagcagttacttggtggaatacatatggaccaataggagatactgaaggtttcgaaagggtctacgaaagcttttttctcagaaaaatgagacttgacaacgccacttggggc…
>2_CY030648_2007.17
atgacattggccaaaattgaattgttgaaacaactgctaagagacaatgaagccaaaacagttttgaagcaaacaacggtagaccaatataacataataagaaaattcaatacatcaaggattgaaaagaatccttcactaaggatgaaatgggccatgtgttctaattttcccttggctctaaccaagggcgacatggcaaatagaatccccttggaatacaaaggaatacaacttaaaacaaatgctgaagacataggaaccaaaggccaaatgtgctcaatagcagcagttacttggtggaatacatatggaccaataggagatactgaaggtttcgaaagggtctacgaaagcttttttctcagaaaaatgagacttgacaatgccacttggggc…
>2_CY030656_2007.17
atgacattggccaaaattgaattgttaaaacaactgctaagggacaatgaagccaaaacagttttaaagcaaacaacggtagaccaatataacataataagaaaattcaatacatcaaggattgaaaagaatccttcactaaggatgaagtgggccatgtgttctaattttcccttggctctaaccaagggcgatatggcaaacagaatccccttggaatacaaagggatacaacttaaaacaaatgctgaagacataggaaccaaaggccaaatgtgctcaatagcagcagttacttggtggaatacatatggaccaataggagatactgaaggtttcgaaagggtctacgaaagcttttttctcagaaaaatgagacttgacaacgccacttggggc…
>2_CY030664_2007.17
atgacattggccaaaattgaattgttaaaacaactgctaagggacaatgaagccaaaacagttttgaagcaaacaacagtagaccaatataacataataagaaaattcaatacatcaaggattgaaaagaatccttcactaaggatgaagtgggccatgtgttctaattttcccttggctctaaccaagggcgatatggcaaacagaatccccttggaatacaaagggatacaacttaaaacaaatgctgaagacataggaaccaaaggccaaatgtgctcaatagcagcagttacttggtggaatacatatggaccaataggagatactgaaggtttcgaaagggtctacgaaagcttttttctcagaaaaatgagacttgacaacgccacttggggc…
>2_CY030672_2007.17
atgacattggccaaaattgaattgttaaaacaactgctaagggacaatgaagccaaaacagttttgaagcaaacaacagtagaccaatataacataataagaaaattcaatacatcaaggattgaaaagaatccttcactaaggatgaagtgggccatgtgttctaattttcccttggctctaaccaagggcgatatggcaaacagaatccccttggaatacaaagggatacaacttaaaacaaatgctgaagacataggaaccaaaggccaaatgtgctcaatagcagcagttacttggtggaatacatatggaccaataggagatactgaaggtttcgaaagggtctacgaaagcttttttctcagaaaaatgagacttgacaacgccacttggggc…
>2_CY030680_2007.17
atgacattggccaaaattgaattgttaaaacaactgctaagggacaatgaagccaaaacagttttaaagcaaacaacggtagaccaatataacataataagaaaattcaatacatcaaggattgaaaagaatccttcactaaggatgaagtgggccatgtgttctaattttcccttggctctaaccaagggcgatatggcaaacagaatccccttggaatacaaagggatacaacttaaaacaaatgctgaagacataggaaccaaaggccaaatgtgctcaatagcagcagttacttggtggaatacatatggaccaataggagatactgaaggtttcgaaagggtctacgaaagcttttttctcagaaaaatgagacttgacaacgccacttggggc…
>2_CY030688_2007.17
atgacattggccaaaattgaattgttaaaacaactgctaaaggacaatgaagccaaaacagttttgaagcaaacaacagtagaccaatataacataataagaaaattcaatacatcaaggattgaaaagaatccttcactaaggatgaagtgggccatgtgttctaattttcccttggctctaaccaagggcgatatggcaaacagaatccccttggaatacaaagggatacaacttaaaacaaatgctgaagacataggaaccaaaggccaaatgtgctcaatagcagcagttacttggtggaatacatatggaccaataggagatactgaaggtttcgaaagggtctacgaaagcttttttctcagaaaaatgagacttgacaacgccacttggggc…
>2_CY030696_2007.17
atgacattggccaaaattgaattgttaaaacaactgctaagggacaatgaagccaaaacagttttgaagcaaacaacggtagaccaatataacataataagaaaattcaatacatcaaggattgaaaagaatccttcactaaggatgaagtgggccatgtgttctaattttcctttggctctaaccaagggcgatatggcaaacagaatccccttggaatacaaaggaatacaacttaaaacaaatgctgaagacataggaaccaaaggccaaatgtgctcaatagcagcagttacttggtggaatacatatggaccaataggaaatactgaaggtttcgaaagggtctacgaaagcttttttctcagaaaaatgagacttgacaacgccacttggggc…
>2_CY030704_2007.25
atgacattggccaaaattgaattgttaaaacaactgctaagggacaatgaagccaaaacagttttgaagcaaacaacagtagaccaatataacataataagaaaattcaatacatcaaggattgaaaagaatccttcactaaggatgaagtgggccatgtgttctaattttcccttggctctaaccaagggcgatatggcaaacagaatccccttggaatacaaaggaatacaacttaaaacaaatgctgaagacataggaaccaaaggccaaatgtgctcaatagcagcagttacttggtggaatacatatggaccaataggagatactgaaggtttcgaaagagtctatgaaagcttttttctcagaaaaatgagacttgacaacgccacttggggc…
>2_CY030712_2007.25
atgacattggccaaaattgaattgttgaaacaactgctaagagacaatgaagccaaaacagttttgaagcaaacaacggtagaccaatataacataataagaaaattcaatacatcaaggattgaaaagaatccttcactaaggatgaaatgggccatgtgttctaattttcccttggctctaaccaagggcgacatggcaaatagaatccccttggaatacaaaggaatacaacttaaaacaaatgctgaagacataggaaccaaaggccaaatgtgctcaatagcagcagttacttggtggaatacatatggaccaataggagatactgaaggtttcgaaagggtctacgaaagcttttttctcagaaaaatgagacttgacaatgccacttggggc…
>2_CY030720_2007.25
atgacattggccaaaattgaattgttaaaacaactgctaagggacaatgaagccaaaacagttttgaagcaaacaacggtagaccaatataacataataagaaaattcaatacatcaaggattgaaaagaatccttcactaaggatgaagtgggccatgtgttctaattttcccttggctctaaccaagggcgatatggcaaacagaatccccttggaatacaaaggaatacaacttaaaacaaatgctgaagacataggaaccaaaggccaaatgtgctcaatagcagcagttacttggtggaatacatatggaccaataggagatactgaaggtttcgaaagagtctacgaaagcttttttctcagaaaaatgagacttgacaacgccacttggggc…
>2_CY030774_2006.92
atgacattggccaaaattgaattgttaaaacaactgctaagggacaatgaagccaaaacagttttgaagcaaacaacggtagaccaatataacataataagaaaattcaatacatcaaggattgaaaagaatccttcactaaggatgaagtgggccatgtgttctaattttcctttggctctaaccaagggcgatatggcaaacagaatccccttggaatacaaaggaatacaacttaaaacaaatgctgaagacataggaaccaaaggccaaatgtgctcaatagcagcagttacttggtggaatacatatggaccaataggagatactgaaggtttcgaaagggtctacgaaagcttttttctcagaaaaatgagacttgacaacgccacttggggc…
>2_CY030782_2007.08
atgacattggccaaaattgaattgttgaaacaactgctaagggacaatgaagccaaaacagttttgaagcaaacaacggtagaccaatataacataataagaaaattcaatacatcaaggattgaaaagaatccttcactaaggatgaaatgggccatgtgttctaattttcccttggctctaaccaagggcgacatggcaaatagaatccccttggaatacaaaggaatacaacttaaaacaaatgctgaagacataggaaccaaaggccaaatgtgctcaatagcagcagttacttggtggaatacatatggaccaataggagatactgaaggtttcgaaagggtctacgaaagcttttttctcagaaaaatgagacttgacaatgccacttggggc…
>2_CY030790_2007.08
atgacattggccaaaattgaattgttaaaacaactgctaagggacaatgaagccaaaacagttttgaagcaaacaacggtagaccaatataacataataagaaaattcaatacatcaaggattgaaaagaatccttcactaaggatgaagtgggccatgtgttctaattttcctttggctctaaccaagggcgatatggcaaacagaatccccttggaatacaaaggaatacaacttaaaacaaatgctgaagacataggaaccaaaggccaaatgtgctcaatagcagcagttacttggtggaatacatatggaccaataggaaatactgaaggtttcgaaagggtctacgaaagcttttttctcagaaaaatgagacttgacaacgccacttggggc…
>2_CY030798_2007.17
atgacattggccaaaattgaattgttaaaacaactgctaagggacaatgaagccaaaacagttttgaagcaaacaacggtagaccaatataacataataagaaaattcaatacatcaaggattgaaaagaatccttcactaaggatgaagtgggccatgtgttctaattttcccttggctctaaccaagggcgatatggcaaacagaatccccttggaatacaaaggaatacaacttaaaacaaatgctgaagacataggaaccaaaggccaaatgtgctcaatagcagcagttacttggtggaatacatatggaccaataggagatactgaaggtttcgaaagggtctacgaaagcttttttctcagaaaaatgagacttgacaatgccacttggggc…
>2_CY030806_2007.17
atgacattggccaaaattgaattgttaaaacaactgctaagggacaatgaagccaaaacggttttgaagcaaacaacggtagaccaatataacataataagaaaattcaatacatcaaggattgaaaagaatccttcactaaggatgaagtgggccatgtgttctaattttcccttggctctaaccaagggcgatatggcaaacagaatccccttggaatacaaaggaatacaacttaaaacaaatgctgaagacataggaaccaaaggccaaatgtgctcaatagcagcagttacttggtggaatacatatggaccaataggagatactgaaggtttcgaaagagtctacgaaagcttttttctcagaaaaatgagacttgacaacgccacttggggc…
>2_CY030822_2007.17
atgacattggccaaaattgaattgttgaaacaactgctaagggacaacgaagccaaaacagttttgaagcaaacaacagtagaccaatataacataataagaaaattcaatacatcaaggattgaaaagaatccttcactaaggatgaaatgggccatgtgttccaattttcccttggctctaaccaagggcgacatggcaaatagaatccccttggaatacaaaggaatacaacttaaaacaaatgctgaagacataggaaccaaaggccaaatgtgctcaatagcagcagttacttggtggaatacatatggaccaataggagatactgaaggtttcgaaagggtctacgaaagcttttttctcagaaaaatgagacttgacaatgccacttggggc…
>2_CY030830_2007.17
atgacattggccaaaattgaattgttaaaacaactgctaagggacaatgaagccaaaacagttttgaagcaaacaacggtagaccaatataacataataagaaaattcaatacatcaaggattgaaaagaatccttcactaaggatgaagtgggccatgtgttctaattttcccttggctctaaccaagggcgatatggcaaacagaatccccttggaatacaaaggaatacaacttaaaacaaatgctgaagacataggaaccaaaggccaaatgtgctcaatagcagcagttacttggtggaatacatatggaccaataggagatactgaaggtttcgaaagggtctacgaaagcttttttctcagaaaaatgagacttgacaatgccacttggggc…
>2_CY030838_2007.17
atgacattggccaaaattgaattgttaaaacaactgctaagggacaatgaagccaaaacagttttaaagcaaacaacggtagaccaatataacataataagaaaattcaatacatcaaggattgaaaagaatccttcactaaggatgaagtgggccatgtgttctaattttcccttggctctaaccaagggcgatatggcaaacagaatccccttggaatacaaaggaatacaacttaaaacaaatgctgaagacataggaaccaaaggccaaatgtgctcaatagcagcagttacttggtggaatacatatggaccaataggagatactgaaggtttcgaaagggtctacgaaagcttttttctcagaaaaatgagacttgacaacgccacttggggc…
>2_CY030846_2004.67
atgacattggctaaaattgaattgttaaaacaactgttaagggacaatgaagccaaaacagtactgaaacaaacaacagtagatcaatataacataataagaaaattcaatacatcaagaattgaaaagaacccttcattaaggatgaagtgggcgatgtgttctaattttcccttggctttgaccaagggtgacatggcaaacagaatccccttggaatacaagggaatacaacttaaaacaaatgctgaagacataggaaccaaaggccaaatgtgctcaatagcagcagttacctggtggaacacatatggaccaataggagatactgaaggtttcgaaaaagtctacgaaagcttttttctcagaaagatgagacttgacaatgccacttggggc…
>2_CY030862_2006.99
atgacattggccaaaattgaattgttaaaacaactgctaagggacaatgaagccaaaacagttttgaagcaaacaacggtagaccaatataacataataagaaaattcaatacatcaaggattgaaaagaatccttcactaaggatgaagtgggccatgtgttctaattttcccttggctctaaccaagggcgatatggcaaacagaatccccttggaatacaaaggaatacaacttaaaacaaatgctgaagacataggaaccaaaggccaaatgtgctcaatagcagcagttacttggtggaatacatatggaccaataggagatactgaaggtttcgaaagggtctacgaaagcttttttctcagaaaaatgagacttgacaacgccacttggggc…
>2_CY031786_2005.17
atgacattggctaaaattgaattgttgaaacaactgttaagggacaatgaagccaaaacagtactgaaacaaacaacagtagatcaatataacataataagaaaattcaatacatcaagaattgaaaagaacccttcattaaggatgaaatgggcaatgtgttctaatttccccttggctttgaccaagggtgacatggcaaacagaatccccttggaatacaagggaatacaacttaaaacaaatgctgaagacataggaaccaaaggccaaatgtgctcaatagcagcagttacctggtggaatacatatggaccaataggaaatactgaaggtttcgaaaaagtctacgaaagcttttttctcagaaagatgagacttgacaatgccacttggggc…
>2_CY031794_2004.17
atgacattggctaaaattgaattgttgaaacaactgttaagggacaatgaagccaaaacagtattgaaacaaacaacagtagatcaatataacataataagaaaattcaatacatcaagaattgaaaagaacccttcattaaggatgaagtgggcaatgtgttctaattttcccttggctttgaccaagggtgacatggcaaacagaatccccttggaatacaagggaatacaacttaaaacaaatgctgaagacataggaaccaaaggccaaatgtgctcaatagcagcagttacctggtggaatacatatggaccaataggagatactgaaggtttcgaaaaagtctacgaaagcttttttctcagaaagatgagacttgacaatgccacttggggc…
>2_CY033456_2007.17
atgacattggccaaaattgaattgttaaaacaactgctaagggacaatgaagccaaaacagttttaaagcaaacaacggtagaccaatataacataataagaaaattcaatacatcaaggattgaaaagaatccttcactaaggatgaagtgggccatgtgttctaattttcccttggctctaaccaagggcgatatggcaaacagaatccccttggaatacaaagggatacaacttaaaacaaatgctgaagacataggaaccaaaggccaaatgtgctcaatagcagcagttacttggtggaatacatatggaccaataggagatactgaaggtttcgaaagggtctacgaaagcttttttctcagaaaaatgagacttgacaacgccacttggggc…
>2_CY033803_2007.08
atgacattggccaaaattgaattgttaaaacaactgctaagggacaatgaagccaaaacagttttgaagcaaacaacggtagaccaatataacataataagaaaattcaatacatcaaggattgaaaagaatccttcactaaggatgaagtgggccatgtgttctaattttcccttggctctaaccaagggcgatatggcaaacagaatccccttggaatacaaaggaatacaacttaaaacaaatgctgaagacataggaaccaaaggccaaatgtgctcaatagcagcagttacttggtggaatacatatggaccaataggagatactgaaggtttcgaaagggtctacgaaagcttttttctcagaaaaatgagacttgacaacgccacttggggc…
>2_CY033811_2005.08
atgacattggccaaaattgaattgttaaaacaactgctaagggacaatgaagccaaaacagttttgaagcaaacaacggtagaccaatataacataataagaaaattcaatacatcaaggattgaaaagaatccttcactaaggatgaaatgggccatgtgttctaattttcccttggctctaaccaagggcgacatggcaaatagaatccccttggaatacaaaggaatacaacttaaaacaaatgctgaagacataggaaccaaaggccaaatgtgctcaatagcagcagttacttggtggaatacatacggaccaataggagatactgaaggtttcgaaagggtctacgaaagcttttttctcagaaaaatgagacttgacaatgccacttggggc…
>2_CY033819_2005.08
atgacattggctaaaattgaattgttaaaacaactgttaagggacaatgaagccaaaacagtactgaaacaaacaacagtagatcaatataacataataagaaaattcaatacatcaagaattgaaaagaacccttcattaaggatgaagtgggcgatgtgttctaattttcccttggctttgaccaagggtgacatggcaaacagaatccccttggaatacaagggaatacaacttaaaacaaatgctgaagacataggaaccaaaggccaaatgtgctcaatagcagcagttacctggtggaatacatatggaccaataggagatactgaaggtttcgaaaaagtctacgaaagcttttttctcagaaagatgagacttgacaatgccacttggggc…
>2_CY033835_2003.5
atgacattggctaaaattgaattgttgaaacaactgttaagggacaatgaagccaaaacagtattgaaacaaacaacagtagatcaatataacataataagaaaattcaatacatcaagaattgaaaagaacccttcattaaggatgaagtgggcaatgtgttctaattttcccttggctttgaccaagggtgacatggcaaacagaatccccttggaatacaagggaatacaacttaaaacaaatgctgaagacataggaaccaaaggccaaatgtgctcaatagcagcagttacctggtggaatacatatggaccaataggagatactgaaggtttcgaaaaagtctacgaaagcttttttctcagaaagatgagacttgacaatgccacttggggc…
>2_CY033851_2003.5
atgacattggctaaaattgaattgttgaaacaactgttaagggacaatgaagccaaaacagtattgaaacaaacaacagtagatcaatataacataataagaaaattcaatacatcaagaattgaaaagaacccttcattaaggatgaagtgggcaatgtgttctaattttcccttggctttgaccaagggtgacatggcaaacagaatccccttggaatacaagggaatacaacttaaaacaaatgctgaagacataggaaccaaaggccaaatgtgctcaatagcagcagttacctggtggaatacatatggaccaataggagatactgaaggtttcgaaaaagtctacgaaagcttttttctcagaaagatgagacttgacaatgccacttggggc…
>2_CY033859_2004.5
atgacattggctaaaattgaattgttaaaacaactgttaagggacaatgaagccaaaacagtactgaaacaaacaacagtagatcaatataacataataagaaaattcaatacatcaagaattgaaaagaacccttcattaaggatgaagtgggcgatgtgttctaattttcccttggctttgaccaagggtgacatggcaaacagaatccccttggaatacaagggaatacaacttaaaacaaatgctgaagacataggaaccaaaggccaaatgtgctcaatagcagcagttacctggtggaatacatatggaccaataggagatactgaaggtttcgaaaaagtctacgaaagcttttttctcagaaagatgagacttgacaatgccacttggggc…
>2_CY033867_2004.5
atgacattggccaaaattgaattgttaaagcaactgctaagggacaatgaagccaaaacagttttgaagcaaacaacggtagaccaatacaacataataagaaaattcaatacatcaaggattgaaaagaatccttcactaaggatgaagtgggccatgtgttctaattttcccttggctctaaccaagggcgatatggcaaatagaatccccttggaatacaaaggaatacaacttaaaacaaatgctgaagacataggaaccaaaggccaaatgtgctcaatagcagcagttacttggtggaatacatatggaccaataggagatactgaaggtttcgaaagggtctacgaaagcttttttctcagaaaaatgagacttgacaacgccacttggggc…
>2_CY033883_2006.5
atgacattggctaaaattgaattgttaaaacaactgttaagggacaatgaagccaaaacagtactgaaacaaacaacagtagatcaatataacataataagaaaattcaatacatcaagaattgaaaagaacccttcattaaggatgaagtgggcgatgtgttctaattttcccttggctttgaccaagggtgacatggcaaacagaatccccttgaaatacaagggaatacaacttaaaacaaatgctgaagacataggaaccaaaggccaaatgtgctcaatagcagcagttacctggtggaatacatatggaccaataggagatactgaaggtttcgaaaaagtctacgaaagcttttttctcagaaagatgagacttgacaatgccacttggggc…
>2_CY033891_2001.08
atgacattggctaaaattgaattgttaaaacaactgttaagggacaatgaagccaaaacagtattgaaacaaacaacagtagatcaatataacataataagaaaattcaatacatcaagaattgaaaagaacccttcattaaggatgaagtgggcaatgtgttctaattttcccttggctttgaccaagggtgacatggcaaacagaatccccttggaatacaagggaatacaacttaaaacaaatgctgaagacataggaaccaaaggccaaatgtgctcaatagcagcagttacctggtggaatacatatggaccaataggagatactgaaggtttcgaaaaagtctacgaaagcttttttctcagaaagatgagacttgacaatgccacttggggc…
>2_CY033899_2001.17
atgacattggctaaaattgaattgttaaaacaactgttaagggacaatgaagccaaaacagtattgaaacaaacaacagtagatcaatataacataataagaaaattcaatacatcaagaattgaaaagaacccttcattaaggatgaagtgggcaatgtgttctaattttcccttggctttgaccaagggtgacatggcaaacagaatccccttggaatacaagggaatacaacttaaaacaaatgctgaagacataggaaccaaaggccaaatgtgctcaatagcagcagttacctggtggaatacatatggaccgataggagatactgaaggtttcgaaaaagtctacgaaagcttttttctcagaaagatgagacttgacaatgccacttggggc…
>2_CY033907_2001.17
atgacattggctaaaattgaattgttaaaacaactgttaagggacaatgaagccaaaacagtattgaaacaaacaacagtagatcaatataacataataagaaaattcaatacatcacgaattgaaaagaacccttcattaaggatgaagtgggcaatgtgttctaattttcccttggctttgaccaagggtgacatgacaaacagaatccccttggaatacaagggaatacaacttaaaacaaatgctgaagacataggaaccaaaggccaaatgtgctcaatagcagcagttacctggtggaatacatatggaccaataggagatactgaaggtttcgaaaaagtctacgaaagcttttttctcagaaagatgagacttgacaatgccacttggggc…
>2_CY033915_2004.99
atgacattggctaaaattgaattgttgaaacaactgttaagggacaatgaagccaaaacagtattgaaacaaacaacagtagatcaatataacataataagaaaattcaatacatcaagaattgaaaagaacccttcattaaggatgaagtgggcaatgtgttctaattttcccttggctttgaccaagggtgacatggcaaacagaatccccttggaatacaagggaatacaacttaaaacaaatgctgaagacataggaaccaaaggccaaatgtgctcaatagcagcagttacctggtggaatacatatggaccaataggaaatactgaaggtttcgaaaaagtctacgaaagcttttttctcagaaagatgagacttgacaatgccacttggggc…
>2_CY033931_2005.92
atgacattggccaaaattgaattgttaaaacaactgctaagggacaatgaagccaaaacagttttgaagcaaacaacggtagaccaatataacataataagaaaattcaatacatcaaggattgaaaagaatccttcactaaggatgaagtgggccatgtgttctaattttcccttggctctaaccaagggcgatatggcaaatagaatccccttggaatacaaaggaatacaacttaaaacaaatgctgaagacataggaaccaaaggccaaatgtgctcaatagcagcagttacttggtggaatacatatggaccaataggagatactgaaggtttcgaaagggtctacgaaagcttttttctcagaaaaatgagacttgacaatgccacttggggc…
>2_CY033963_2007.08
atgacattggccaaaattgaattgttaaaacaactgctaagggacaatgaagccaaaacagttttgaagcaaacaacggtagaccaatataacataataagaaaattcaatacatcaaggattgaaaagaatccttcactaaggatgaagtgggccatgtgttctaattttcccttggctctaaccaagggcgatatggcaaacagaatccccttggaatacaaaggaatacaacttaaaacaaatgctgaagacataggaaccaaaggccaaatgtgctcaatagcagcagttacttggtggaatacatatggaccaataggagatactgaaggtttcgaaagggtctacgaaagcttttttctcagaaaaatgagacttgacaacgccacttggggc…
>2_CY033971_2007.67
atgacattggctaaaattgaattgttaaaacaactgttaagggacaatgaagccaaaacagtactgaaacaaacaacagtagatcaatataacataataagaaaattcaatacatcaagaattgaaaagaacccttcattaaggatgaagtgggcgatgtgttctaattttcccttggctttgaccaagggtgacatggcaaacagaatccccttggaatacaagggaatacaacttaaaacaaatgctgaagacatagggaccaaaggccaaatgtgctcaatagcagcagttacctggtggaatacatatggaccaataggagatactgaaggtttcgaaaaagtctacgaaagcttttttctcagaaagatgagacttgacaatgccacttggggc…
>2_CY037374_1999.08
atgacattggctaaaattgaattgttaaaacaactgttaagggacaatgaagccaaaacagtattgaaacaaacaacagtagatcaatataacataataagaaaattcaatacatcaagaattgaaaagaacccttcattaaggatgaaatgggcaatgtgttctaattttcccttggctttgaccaagggtgacatggcaaacagaatccccttggaatacaagggaatacaacttaaaacaaatgctgaagatataggaaccaaaggccaaatgtgctcaatagcagcagttacctggtggaatacatatggaccaataggagatactgaaggtttcgaaaaagtctacgaaagcttttttctcagaaagatgagacttgacaatgccacttggggc…
>2_CY037382_2007.17
atgacattggccaaaattgaattgttgaaacaactgctaagagacaatgaagccaaaacagttttgaagcaaacaacggtagaccaatataacataataagaaaattcaatacatcaaggattgaaaagaatccttcactaaggatgaaatgggccatgtgttctaattttcccttggctctaaccaagggcgacatggcaaatagaatccccttggaatacaaaggaatacaacttaaaacaaatgctgaagacataggaaccaaaggccaaatgtgctcaatagcagcagttacttggtggaatacatatggaccaataggagatactgaaggtttcgaaagggtctacgaaagcttttttctcagaaaaatgagacttgacaatgccacttggggc…
>2_CY037390_2007.17
atgacattggccaaaattgaattgttaaaacaactgctaagggacaatgaagccaaaacagttttgaagcaaacaacggtagaccaatataacataataagaaaattcaatacatcaaggattgaaaagaatccttcactaaggatgaagtgggccatgtgttctaattttcccttggctctaaccaagggcgatatggcaaacagaatccccttggaatacaaaggaatacaacttaaaacaaatgctgaagacataggaaccaaaggccaaatgtgctcaatagcagcagttacttggtggaatacatatggaccaataggagatactgaaggtttcgaaagggtctacgaaagcttttttctcagaaaaatgagacttgacaatgccacttggggc…
>2_CY037398_2007.17
atgacattggccaaaattgaattgttaaaacaactgctaagggacaatgaagccaaaacagttttgaagcaaacaacagtagaccaatataacataataagaaaattcaatacatcaaggattgaaaagaatccttcactaaggatgaagtgggccatgtgttctaattttcccttggctctaaccaagggcgatatggcaaacagaatccccttggaatacaaagggatacaacttaaaacaaatgctgaagacataggaaccaaaggccaaatgtgctcaatagcagcagttacttggtggaatacatatggaccaataggagatactgaaggtttcgaaagggtctacgaaagcttttttctcagaaaaatgagacttgacaacgccacttggggc…
>2_CY037406_2007.25
atgacattggccaaaattgaattgttaaaacaactgctaagggacaatgaagccaaaacagttttgaagcaaacaacagtagaccaatataacataataagaaaattcaatacatcaaggattgaaaagaatccttcactaaggatgaagtgggccatgtgttctaattttcccttggctctaaccaagggcgatatggcaaacagaatccccttggaatacaaagggatacaacttaaaacaaatgctgaagacataggaaccaaaggccaaatgtgctcaatagcagcagttacttggtggaatacatatggaccaataggagatactgaaggtttcgaaagggtctacgaaagcttttttctcagaaaaatgagacttgacaacgccacttggggc…
>2_CY037414_2007.25
atgacattggccaaaattgaattgttaaaacaactgctaagggacaatgaagccaaaacagttttgaagcaaacaacagtagaccaatataacataataagaaaattcaatacatcaaggattgaaaagaatccttcactaaggatgaagtgggccatgtgttctaattttcccttggctctaaccaagggcgatatggcaaacagaatccccttggaatacaaaggaatacaacttaaaacaaatgctgaagacataggaaccaaaggccaaatgtgctcaatagcagcagttacttggtggaatacatatggaccaataggagatactgaaggtttcgaaagagtctatgaaagcttttttctcagaaaaatgagacttgacaacgccacttggggc…
>2_CY037422_2007.25
atgacattggctaaaattgaattgttaaaacaactgttaagggacaatgaagccaaaacagtactgaaacaaacaacagtagatcaatataacataataagaaaattcaatacatcaagaattgaaaagaacccttcattaaggatgaagtgggcgatgtgttctaattttcccttggctttgaccaagggtgacatggcaaacagaatccccttggaatacaagggaatacaacttaaaacaaatgctgaagacataggaaccaaaggccaaatgtgctcaatagcagcagttacctggtggaatacatatggaccaataggagatactgaaggtttcgaaaaagtctacgaaagcttttttctcagaaagatgagacttgacaatgccacttggggc…
>2_CY037430_2007.25
atgacattggccaaaattgaattgttgaaacaactgctaagggacaacgaagccaaaacagttttgaagcaaacaacggtagaccaatataacataataagaaaattcaatacatcaaggattgaaaagaatccttcactaaggatgaaatgggccatgtgttccaattttcccttggctctaaccaagggcgacatggcaaatagaatccccttggaatacaaaggaatacaacttaaaacaaatgctgaagacataggaaccaaaggccaaatgtgctcaatagcagcagttacttggtggaatacatatggaccagtaggagatactgaaggtttcgaaagggtctacgaaagcttttttctcagaaaaatgagacttgacaatgccacttggggc…
>2_CY037438_2007.25
atgacattggccaaaattgaattgttaaaacaactgctaagggacaatgaagccaaaacagttttaaagcaaacaacggtagaccaatataacataataagaaaattcaatacatcaaggattgaaaagaatccttcactaaggatgaagtgggccatgtgttctaattttcccttggctctaaccaagggcgatatggcaaacagaatccccttggaatacaaaggaatacaacttaaaacaaatgctgaagacataggaaccaaaggccaaatgtgctcaatagcagcagttacttggtggaatacatatggaccaataggagatactgaaggtttcgaaagggtctacgaaagcttttttctcagaaaaatgagacttgacaacgccacttggggc…
>2_CY038270_2005.08
atgacattggccaaaattgaattgttaaaacaactgctaagggacaatgaagccaaaacagttttgaagcaaacaacggtagaccaatataacataataagaaaattcaatacatcaaggattgaaaagaacccttcactaaggatgaaatgggccatgtgttctaattttcccttggctctaaccaagggcgacatggcaaatagaatccccttggaatacaaaggaatacaacttaaaacaaatgctgaagacataggaaccaaaggccaaatgtgctcaatagcagcagttacttggtggaatacatacggaccaataggagatactgaaggtttcgaaagggtctacgaaagcttttttctcagaaaaatgagacttgacaatgccacttggggc…
>2_CY038278_2007.08
atgacattggccaaaattgaattgttaaaacaactgctaagggacaatgaagccaaaacagttttgaagcaaacaacggtagaccaatataacataataagaaaattcaatacatcaaggattgaaaagaatccttcactaaggatgaagtgggccatgtgttctaattttcccttggctctaaccaagggcgatatggcaaacagaatccccttggaatacaaaggaatacaacttaaaacaaatgctgaagacataggaaccaaaggccaaatgtgctcaatagcagcagttacttggtggaatacatatggaccaataggagatactgaaggtttcgaaagggtctacgaaagcttttttctcagaaaaatgagacttgacaacgccacttggggc…
>2_CY038294_2004.5
atgacattggccaaaattgaattgttaaaacaactgctaagggacaatgaagccaaaacagttttgaagcaaacaacggtagaccaatataacataataagaaaattcaatacatcaaggattgaaaagaatccttcactaaggatgaaatgggccatgtgttctaattttcccttggctctaaccaagggcgacatggcaaatagaatccccttggaatacaaaggaatacaacttaaaacaaatgctgaagacataggaaccaaaggccaaatgtgctcaatagcagcagttacttggtggaatacatatggaccaataggagatactgaaggtttcgaaagggtctacgaaagcttttttctcagaaaaatgagacttgacaatgccacttggggc…
>2_CY038302_2008.25
atgacattggctaaaattgaattgttaaaacaactgttaagggacaatgaagccaaaacagtactgaaacaaacaacagtagatcaatataacataataagaaaattcaatacatcaagaattgaaaagaacccttcattaaggatgaagtgggcgatgtgttctaattttcccttggctttgaccaagggtgacatggcaaacagaatccccttggaatacaagggaatacaacttaaaacaaatgctgaagacataggaaccaaaggccaaatgtgctcaatagcagcagttacctggtggaatacatatggaccaataggagatactgaaggtttcgaaaaagtctacgaaagcttttttctcagaaagatgagacttgacaatgccacttggggc…
>2_CY038310_2008.25
atgacattggctaaaattgaattgttaaaacaactgttaagggacaatgaagccaaaacagtactgaaacaaacaacagtagatcaatataacataataagaaaattcaatacatcaagaattgaaaagaacccttcattaaggatgaagtgggcgatgtgttctaattttcccttggctttgaccaagggtgacatggcaaacagaatccccttggaatacaagggaatacaacttaaaacaaatgctgaagacataggaaccaaaggccaaatgtgctcaatagcagcagttacctggtggaatacatatggaccaataggagatactgaaggtttcgaaaaagtctacgaaagcttttttctcagaaagatgagacttgacaatgccacttggggc…
>2_CY038318_2008.25
atgacattggctaaaattgaattgttaaaacaactgttaagggacaatgaagccaaaacagtactgaaacaaacaacagtagatcaatataacataataagaaaattcaatacatcaagaattgaaaagaacccttcattaaggatgaagtgggcgatgtgttctaattttcccttggctttgaccaagggtgacatggcaaacagaatccccttggaatacaagggaatacaacttaaaacaaatgctgaagacataggaaccaaaggccaaatgtgctcaatagcagcagttacctggtggaatacatatggaccaataggagatactgaaggtttcgaaaaagtctacgaaagcttttttctcagaaagatgagacttgacaatgccacttggggc…
>2_CY038326_2007.08
atgacattggccaaaattgaattgttaaaacaactgctaagggacaatgaagccaaaacagttttgaagcaaacaacggtagaccaatataacataataagaaaattcaatacatcaaggattgaaaagaatccttcactaaggatgaagtgggccatgtgttctaattttcccttggctctaaccaagggcgatatggcaaacagaatccccttggaatacaaaggaatacaacttaaaacaaatgctgaagacataggaaccaaaggccaaatgtgctcaatagcagcagttacttggtggaatacatatggaccaataggagatactgaaggtttcgaaagggtctacgaaagcttttttctcagaaaaatgagacttgacaacgccacttggggc…
>2_CY038342_2008.51
atgacattggctaaaattgaattgttaaaacaactgttaagggacaatgaagccaaaacagtactgaaacaaacaacagtagatcaatataacataataagaaaattcaatacatcaagaattgaaaagaacccttcattaaggatgaagtgggcgatgtgttctaattttcccttggctttgaccaagggtgacatggcaaacagaatccccttggaatacaagggaatacaacttaaaacaaatgctgaagacataggaaccaaaggccaaatgtgctcaatagcagcagttacctggtggaatacatatggaccaataggagatactgaaggtttcgaaaaagtctacgaaagcttttttctcagaaagatgagacttgacaatgccacttggggc…
>2_CY038350_2008.25
atgacattggctaaaattgaattgttaaaacaactgttaagggacaatgaagccaaaacagtactgaaacaaacaacagtagatcaatataacataataagaaaattcaatacatcaagaattgaaaagaacccttcattaaggatgaagtgggcgatgtgttctaattttcccttggctttgaccaagggtgacatggcaaacagaatccccttggaatacaagggaatacaacttaaaacaaatgctgaagacataggaaccaaaggccaaatgtgctcaatagcagcagttacctggtggaatacatatggaccaataggagatactgaaggtttcgaaaaagtctacgaaagcttttttctcagaaagatgagacttgacaatgccacttggggc…
>2_CY038782_2007.25
atgacattggccaaaattgaattgttaaaacaactgctaagggacaatgaagccaaaacagttttgaagcaaacaacggtagaccaatataacataataagaaaattcaatacatcaaggattgaaaagaatccttcactaaggatgaagtgggccatgtgttctaattttcctttggctctaaccaagggcgatatggcaaacagaatccccttggaatacaaaggaatacaacttaaaacaaatgctgaagacataggaaccaaaggccaaatgtgctcaatagcagcagttacttggtggaatacatatggaccaataggaagtactgaaggtttcgaaagggtctacgaaagcttttttctcagaaaaatgagacttgacaacgccacttggggc…
>2_CY040369_2006.92
atgacattggccaaaattgaattgttaaaacaactgctaagggacaatgaagccaaaacagttttgaagcaaacaacggtagaccaatataacataataagaaaattcaatacatcaaggattgaaaagaatccttcactaaggatgaagtgggccatgtgttctaattttcccttggctctaaccaagggcgatatggcaaacagaatccccttggaatacaaaggaatacaacttaaaacaaatgctgaagacataggaaccaaaggccaaatgtgctcaatagcagcagttacttggtggaatacatatggaccaataggagatactgaaggtttcgaaagggtctacgaaagcttttttctcagaaaaatgagacttgacaacgccacttggggc…
>2_CY040377_2006.99
atgacattggccaaaattgaattgttaaaacaactgctaaaggacaatgaagccaaaacagttttgaagcaaacaacggtagaccaatacaacataataagaaaattcaatacatcaaggattgaaaagaatccttcactaaggatgaagtgggccatgtgttctaattttcccttggctctaaccaagggcgatatggcaaacagaatccccttggaatacaaaggaatacaacttaaaacaaatgctgaagacataggaaccaaaggccaaatgtgctcaatagcagcagttacttggtggaatacatatggaccaataggagatactgaaggtttcgaaagggtctacgaaagcttttttctcagaaaaatgagacttgacaacgccacttggggc…
>2_CY040384_2007.08
atgacattggccaaaattgaattgttaaaacaactgctaagggacaatgaagccaaaacagttttgaagcaaacaacggtagaccaatataacataataagaaaattcaatacatcaaggattgaaaagaatccttcactaaggatgaagtgggccatgtgttctaattttcccttggctctaatcaagggcgatatggcaaacagaatccccttggaatacaaaggaatacaacttaaaacaaatgctgaagacataggaaccaaaggccaaatgtgctcaatagcagcagttacttggtggaatacatatggaccaataggagatactgaaggtttcgaaagggtctacgaaagcttttttctcagaaaaatgagacttgacaacgccacttggggc…
>2_CY040392_2004.99
atgacattggctaaaattgaattgttgaaacaactgttaagggacaatgaagccaaaacagtattgaaacaaacaacagtagatcaatataacataataagaaaattcaatacatcaagaattgaaaagaacccttcattaaggatgaagtgggcaatgtgttctaattttcccttggctttgaccaagggtgacatggcaaacagaatccccttggaatacaagggaatacaacttaaaacaaatgctgaagacataggaaccaaaggccaaatgtgctcaatagcagcagttacctggtggaatacatatggaccaataggagatactgaaggtttcgaaaaagtctacgaaagcttttttctcagaaagatgagacttgacaatgccacttggggc…
>2_CY040400_2005.5
atgacattggccaaaattgaattgttaaaacaactgctaagggacaatgaagccaaaacagttttgaagcaaacaacggtagaccaatataacataataagaaaattcaatacatcaaggattgaaaagaatccttcactaaggatgaagtgggccatgtgttctaattttcccttggctctaaccaagggcgatatggcaaacagaatccccttggaatacaaaggaatacaacttaaaacaaatgctgaagacataggaaccaaaggccaaatgtgctcaatagcagcagttacttggtggaatacatatggaccaataggagatactgaaggtttcgaaagggtctacgaaagcttttttctcagaaaaatgagacttgacaacgccacttggggc…
>2_CY040408_2006.92
atgacattggccaaaattgaattgttaaaacaactgctaagggacaatgaagccaaaacagttttgaagcaaacaacggtagaccaatataacataataagaaaattcaatacatcaaggattgaaaagaatccttcactaaggatgaagtgggccatgtgttctaattttcccttggctctaaccaagggcgatatggcaaacagaatccccttggaatacaaaggaatacaacttaaaacaaatgctgaagacataggaaccaaaggccaaatgtgctcaatagcagcagttacttggtggaatacatatggaccaataggagatactgaaggtttcgaaagggtctacgaaagcttttttctcagaaaaatgagacttgacaacgccacttggggc…
>2_CY040424_2002.51
atgacattggccaaaattgaattgttaaaacaactgctaagggacaatgaagccaaaacagttttgaagcaaacaacggtagaccaatataacataataagaaaattcaatacatcaaggattgaaaagaatccttcactaaggatgaagtgggccatgtgttctaattttcccttggctctaaccaagggcgatatggcaaatagaatccccttggaatacaaaggaatacaacttaaaacaaatgctgaagacataggaaccaaaggccaaatgtgctcaatagcagcagttacttggtggaatacatatggaccaataggagatactgaaggtttcgaaagggtctacgaaagcttttttctcagaaaaatgagacttgacaacgccacttggggc…
>2_CY040432_2008.33
atgacattggctaaaattgaattgttaaaacaactgttaagggacaatgaagccaaaacagtactgaaacaaacaacagtagatcaatataacataataagaaaattcaatacatcaagaattgaaaagaacccttcattaaggatgaagtgggcgatgtgttctaattttcccttggctttgaccaagggtgacatggcaaacagaatccccttggaatacaagggaatacaacttaaaacaaatgctgaagacataggaaccaaaggccaaatgtgctcaatagcagcagttacctggtggaatacatatggaccaataggagatactgaaggtttcgaaaaagtctacgaaagcttttttctcagaaagatgagacttgacaatgccacttggggc…
>2_CY040440_2008.51
atgacattggctaaaattgaattgttaaaacaactgttaagggacaatgaagccaaaacagtactgaaacaaacaacagtagatcaatataacataataagaaaattcaatacatcaagaattgaaaagaacccttcattaaggatgaagtgggcgatgtgttctaattttcccttggctttgaccaagggtgacatggcaaacagaatccccttggaatacaagggaatacaacttaaaacaaatgctgaagacataggaaccaaaggccaaatgtgctcaatagcagcagttacctggtggaatacatatggaccaataggagatactgaaggtttcgaaaaagtctacgaaagcttttttctcagaaagatgagacttgacaatgccacttggggc…
>2_CY040448_1994.5
atgacattggctaaaattgaattgttaaaacaactgttaagggacaatgaagccaaaacagtattgaaacaaacaacggtagaccaatataacataataagaaaattcaatacatcaagaattgaaaagaacccttcattaaggatgaagtgggcaatgtgttccaattttcccttggctctgaccaagggtgacatggcaaacagaatccccttggaatacaagggaatacaacttaaaacaaatgctgaagacataggaaccaaaggccaaatgtgctcaatagcagcagttacctggtggaatacatatggaccaataggagatactgaaggtttcgaaaaggtctacgaaagctttttcctcagaaagatgagacttgacaatgccacttggggc…
>2_CY040456_2004.5
atgacattggccaaaattgaattgttaaaacaactgctaagggacaatgaagccaaaacagttttgaagcaaacaacggtagaccaatataacataataagaaaattcaatacatcaaggattgaaaagaatccttcactaaggatgaaatgggccatgtgttctaattttcccttggctctaaccaagggcgacatggcaaatagaatccccttggaatacaaaggaatacaacttaaaacaaatgctgaagacataggaaccaaaggccaaatgtgctcaatagcagcagttacttggtggaatacatatggaccaataggagatactgaaggtttcgaaagggtctacgaaagcttttttctcagaaaaatgagacttgacaatgccacttggggc…
>2_CY098869_2010.83
atgacattggccaaaattgaattgttaaaacaactgctaagggacaatgaagccaaaacagttttgaagcaaacaacggtagaccaatataacataataagaaaattcaatacatcaaggattgaaaagaatccttcactaaggatgaagtgggccatgtgttctaattttcccttggctctaaccaagggcgatatggcaaacagaatccccttggaatacaaagggatacaacttaaaacaaatgctgaagacataggaaccaaaggccaaatgtgctcaatagcagcagttacttggtggaatacatatggaccaataggagatactgaaggtttcgaaagggtctacgaaagcttttttctcagaaaaatgagacttgacaacgccacttggggc…
>2_CY098877_2010.75
atgacattggccaaaattgaattgttaaaacaactgctaagggacaatgaagccaaaacagttttgaagcaaacaacggtagaccaatataacataataagaaaattcaatacatcaaggattgaaaagaatccttcactaaggatgaagtgggccatgtgctctaattttcccttggctctaaccaagggcgatatggcaaacagaatccccttggactacaaagggatacaacttaaaacaaatgctgaagacataggaaccaaaggccaaatgtgctcaatagcagcagttacttggtggaatacatatggaccaataggagatactgaaggtttcgaaagggtctacgaaagcttttttctcagaaaaatgagacttgacaacgccacttggggc…
>2_CY098892_2006.17
atgacattggccaaaattgaattgttgaaacaactgctaagggacaacgaagccaaaacagttttgaagcaaacaacggtagaccaatataacataataagaaaattcaatacatcaaggattgaaaagaatccttcactaaggatgaaatgggccatgtgttccaattttcccttggctctaaccaagggcgacatggcaaatagaatccccttggaatacaaaggaatacaacttaaaacaaatgctgaagacataggaaccaaaggccaaatgtgctcaatagcagcagttacttggtggaatacatatggaccaataggagatactgaaggtttcgaaagggtctacgaaagcttttttctcagaaaaatgagacttgacaatgccacttggggc…
>2_CY098906_2003.08
atgacattggccaaaattgaattgttaaaacaactgctaagggacaatgaagccaaaacagttttgaagcaaacaacggtagaccaatataacataataagaaaattcaatacatcaaggattgaaaagaatccttcactaaggatgaagtgggccatgtgttctaattttcccttggctctaaccaagggcgatatggcaaatagaatccccttggaatacaaaggaatacaacttaaaacaaatgctgaagacataggaaccaaaggccaaatgtgctcaatagcagcagttacttggtggaatacatatggaccaataggagatactgaaggtttcgaaagggtctacgaaagcttttttctcagaaaaatgagacttgacaacgccacttggggc…
>2_CY098914_2004.99
atgacattggctaaaattgaattgttaaaacaactgttaagggacaatgaagccaaaacagtactgaaacaaacaacagtagatcaatataacataataagaaaattcaatacatcaagaattgaaaagaacccttcattaaggatgaagtgggcgatgtgttctaattttcccttggctttgaccaagggtgacatggcaaacagaatccccttggaatacaagggaatacaacttaaaacaaatgctgaagacataggaaccaaaggccaaatgtgctcaatagcagcagttacctggtggaatacatatggaccaataggagatactgaaggtttcgaaaaagtctacgaaagcttttttctcagaaagatgagacttgacaatgccacttggggc…
>2_CY098922_2005.17
atgacattggctaaaattgaattgttaaaacaactgttaagggacaatgaagccaaaacagtactgaaacaaacaacagtagatcaatataacataataagaaaattcaatacatcaagaattgaaaagaatccttcattaaggatgaagtgggcgatgtgttctaattttcccttggctttgaccaagggtgacatggcaaacagaatccccttggaatacaagggaatacaacttaaaacaaatgctgaagacataggaaccaaaggccaaatgtgctcaatagcagcagttacctggtggaatacatatggaccaataggagatactgaaggtttcgaaaaagtctacgaaagcttttttctcagaaagatgagacttgacaatgccacttggggc…
>2_CY098974_2006.99
atgacattggccaaaattgaattgttaaaacaactgctaagggacaatgaagccaaaacagttttgaagcaaacaacggtagaccaatataacataataagaaaattcaatacatcaaggattgaaaagaatccttcactaaggatgaagtgggccatgtgttctaattttcccttggctctaaccaagggcgatatggcaaacagaatccccttggaatacaaaggaatacaacttaaaacaaatgctgaagacataggaaccaaaggccaaatgtgctcaatagcagcagttacttggtggaatacatatggaccaataggagatactgaaggtttcgaaagggtctacgaaagcttttttctcagaaaaatgagacttgacaacgccacttggggc…
>2_CY098982_2007.08
atgacattggccaaaattgaattgttaaaacaactgctaagggacaatgaagccaaaacagttttgaagcaaacaacggtagaccaatataacataataagaaaattcaatacatcaaggattgaaaagaatccttcactaaggatgaagtgggccatgtgttctaattttcccttggctctaaccaagggcgatatggcaaacagaatccccttggaatacaaaggaatacaacttaaaacaaatgctgaagacataggaaccaaaggccaaatgtgctcaatagcagcagttacttggtggaatacatatggaccaataggagatactgaaggtttcgaaagggtctacgaaagcttttttctcagaaaaatgagacttgacaacgccacttggggc…
>2_CY098990_2007.08
atgacattggccaaaattgaattgttaaaacaactgctaagggacaatgaagccaaaacagttttgaagcaaacaacggtagaccaatataacataataagaaaattcaatacatcaaggattgaaaagaatccttcactaaggatgaagtgggccatgtgttctaattttcccttggctctaaccaagggcgatatggcaaacagaatccccttggaatacaaaggaatacaacttaaaacaaatgctgaagacataggaaccaaaggccaaatgtgctcaatagcagcagttacttggtggaatacatatggaccaataggagatactgaaggtttcgaaagggtctacgaaagcttttttctcagaaaaatgagacttgacaacgccacttggggc…
>2_CY099377_2006.17
atgacattggccaaaattgaattgttaaaacaactgctaagggacaatgaagccaaaacagttttgaagcaaacaacggtagaccaatataacataataagaaaattcaatacatcaaggattgaaaagaatccttcactaaggatgaagtgggccatgtgttctaattttcccttggctctaaccaaaggcgatatggcaaacagaatccccttggaatacaaagggatacaacttaaaacaaatgctgaagacataggaaccaaaggccaaatgtgctcaatagcagcagttacttggtggaatacatatggaccaataggagatactgaaggtttcgaaagggtctacgaaagcttttttctcagaaaaatgagacttgacaacgccacttggggc…
>2_CY099385_2006.25
atgacattggccaaaattgaattgttgaaacaactgctaagggacaatgaagccaaaacagttttgaagcaaacaacggtagaccaatataacataataagaaaattcaatacatcaaggattgaaaagaatccttcactaaggatgaaatgggccatgtgttctaattttcccttggctctaaccaagggcgacatggcaaatagaatccccttggaatacaaaggaatacaacttaaaacaaatgctgaagacataggaaccaaaggccaaatgtgctcaatagcagcagttacttggtggaatacatatggaccaataggagatactgaaggtttcgaaagggtctacgaaagcttttttctcagaaaaatgagacttgacaatgccacttggggc…
>2_CY099393_2006.42
atgacattggccaaaattgaattgttaaaacaactgctaagggacaatgaagccaaaacagttttgaagcaaacaacggtagaccaatataacataataagaaaattcaatacatcaaggattgaaaagaatccttcactaaggatgaagtgggccatgtgttctaattttcccttggctctaaccaagggcgatatggcaaacagaatccccttggaatacaaaggaatacaacttaaaacaaatgctgaagacataggaaccaaaggccaaatgtgctcaatagcagcagttacttggtggaatacatatggaccaataggagatactgaaggtttcgaaagggtctacgaaagcttttttctcagaaaaatgagacttgacaacgccacttggggc…
>2_CY099401_2000.17
atgacattggctaaaattgaattgttaaaacaactgttaagggacaatgaagccaaaacagtattgaaacaaacaacagtagatcaatataacataataagaaaattcaatacatcaagaattgaaaagaacccttcattaaggatgaagtgggcaatgtgttctaattttcccttggctttgaccaagggtgacatggcaaacagaatccccttggaatacaagggaatacaacttaaaacaaatgctgaagacataggaacaaaaggccaaatgtgctcaatagcagcagttacctggtggaatacatatggaccaataggagatactgaaggtttcgaaaaagtctacgaaagcttttttctcagaaagatgagacttgacaatgccacttggggc…
>2_CY099409_2001.08
atgacattggctaaaattgaattgttaaaacaactgttaagggacaatgaagccaaaacagtattgaaacaaacaacagtagatcaatataacataataagaaaattcaatacatcaagaattgaaaagaacccttcattaaggatgaagtgggcaatgtgttctaattttcccttggctttgaccaagggtgacatggcaaacagaatccccttggaatacaagggaatacaacttaaaacaaatgctgaagacataggaaccaaaggccaaatgtgctcaatagcagcagttacctggtggaatacatatggaccaataggagatactgaaggtttcgaaaaagtctacgaaagcttttttctcagaaagatgagacttgacaatgccacttggggc…
>2_CY099417_2001.08
atgacattggctaaaattgaattgttaaaacaactgttaagggacaatgaagccaaaacagtattgaaacaaacaacagtagatcaatataacataataagaaaattcaatacatcaagaattgaaaagaacccttcattaaggatgaagtgggcaatgtgttctaattttcccttggctttgaccaagggtgacatggcaaacagaatccccttggaatacaagggaatacaacttaaaacaaatgctgaagacataggaaccaaaggccaaatgtgctcaatagtagcagttacctggtggaacacatatggaccaataggagatactgaaggtttcgaaaaagtctacgaaagcttttttctcagaaagatgagacttgacaatgccacttggggc…
>2_CY099425_2001.08
atgacattggctaaaattgaattgttaaaacaactgttaagggacaatgaagccaaaacagtattgaaacaaacaacagtagatcaatataacataataagaaaattcaatacatcaagaattgaaaagaacccttcattaaggatgaagtgggcaatgtgttctaattttcccttggctttgaccaagggtgacatggcaaacagaatccccttggaatacaagggaatacaacttaaaacaaatgctgaagacataggaaccaaaggccaaatgtgctcaatagcagcagttacctggtggaatacatatggaccaataggagatactgaaggtttcgaaaaagtctacgaaagcttttttctcagaaagatgagacttgataatgccacttggggc…
>2_CY099433_2003.17
atgacattggccaaaattgaattgttaaaacaactgctaagggacaatgaagccaaaacagttttgaagcaaacaacggtagaccaatataacataataagaaaattcaatacatcaaggattgaaaagaatccttcactaaggatgaagtgggccatgtgttctaattttcccttggctctaaccaagggcgatatggcaaatagaatccccttggaatacaaaggaatacaacttaaaacaaatgctgaagacataggaaccaaaggccaaatgtgctcaatagcagcagttacttggtggaatacatatgggccaataggagatactgaaggtttcgaaagggtctacgaaagcttttttctcagaaaaatgagacttgacaacgccacttggggc…
>2_CY099441_2003.08
atgacattggccaaaattgaattgttaaaacaactgctaagggacaatgaagccaaaacagttttgaagcaaacaacggtagaccaatataacataataagaaaattcaatacatcaaggattgaaaagaatccttcactaaggatgaagtgggccatgtgttctaattttcccttggctctaaccaagggcgatatggcaaatagaatccccttggaatacaaaggaatacaacttaaaacaaatgctgaagacataggaaccaaaggccaaatgtgctcaatagcagcagttacttggtggaatacatatggaccaataggagatactgaaggtttcgaaagggtctacgaaagcttttttctcagaaaaatgagacttgacaacgccacttggggc…
>2_CY099449_2003.25
atgacattggccaaaattgaattgttaaaacaactgctaagggacaatgaagccaaaacagttttgaagcaaacaacggtagaccaatataacataataagaaaattcaatacatcaaggattgaaaagaatccttcactaaggatgaagtgggccatgtgttctaattttcccttggctctaaccaagggcgatatggcaaatagaatccccttggaatacaaaggaatacaacttaaaacaaatgctgaagacataggaaccaaaggccaaatgtgctcaatagcagcagttacttggtggaatacatatggaccaataggagatactgaaggtttcgaaagggtctacgaaagcttttttctcagaaaaatgagacttgacaacgccacttggggc…
>2_CY099457_2004.99
atgacattggccaaaattgaattgttaaaacaactgctaagggacaatgaagccaaaacagttttgaagcaaacaacggtagaccaatataacataataagaaaattcaatacatcaaggattgaaaagaatccttcactaaggatgaagtgggccatgtgttctaattttcccttggctctaaccaagggcgatatggcaaacagaatccccttggaatacaaaggaatacaacttaaaacaaatgctgaagacataggaaccaaaggccaaatgtgctcaatagcagcagttacttggtggaatacatatggaccaataggagatactgaaggtttcgaaagggtctacgaaagcttttttctcagaaaaatgagacttgacaacgccacttggggc…
>2_CY099465_2005.33
atgacattggctaaaattgaattgttaaaacaactgttaagggacaatgaagccaaaacagtactgaaacaaacaacagtagatcaatataacataataagaaaattcaatacatcaagaattgaaaagaacccttcattaaggatgaagtgggcgatgtgttctaattttcccttggctttgaccaagggtgacatggcaaacagaatccccttggaatacaagggaatacaacttaaaacaaatgctgaagacataggaaccaaaggccaaatgtgctcaatagcagcagttacctggtggaatacatatggaccaataggagatactgaaggtttcgaaaaagtctacgaaagcttttttctcagaaagatgagacttgacaatgccacttggggc…
>2_CY099473_2005.42
atgacattggctaaaattgaattgttaaaacaactgttaagggacaatgaagccaaaacagtactgaaacaaacaacagtagatcaatataacataataagaaaattcaatacatcaagaattgaaaagaacccttcattaaggatgaagtgggcgatgtgttctaattttcccttggctttgaccaagggtgacatggcaaacagaatccccttggaatacaagggaatacaacttaaaacaaatgctgaagacataggaaccaaaggccaaatgtgctcaatagcagcagttacctggtggaatacatatggaccaataggagatactgaaggtttcgaaaaagtctacgaaagcttttttctcagaaagatgagacttgacaatgccacttggggc…
>2_CY099481_2003.25
atgacattggccaaaattgaattgttaaaacaactgctaagggacaatgaagccaaaacagttttgaagcaaacaacggtagaccaatataacataataagaaaattcaatacatcaaggattgaaaagaatccttcactaaggatgaagtgggccatgtgttctaattttcccttggctctaaccaagggcgatatggcaaatagaatccccttggaatacaaaggaatacaacttaaaacaaatgctgaagacataggaaccaaaggccaaatgtgctcaatagcagcagttacttggtggaatacatatggaccaataggagatactgaaggtttcgaaagggtctacgaaagcttttttctcagaaaaatgagacttgacaacgccacttggggc…
>2_CY099489_2003.25
atgacattggccaaaattgaattgttaaaacaactgctaagggacaatgaagccaaaacagttttgaagcaaacaacggtagaccaatataacataataagaaaattcaatacatcaaggattgaaaagaatccttcactaaggatgaagtgggccatgtgttctaattttcccttggctctaaccaagggcgatatggcaaatagaatccccttggaatacaaaggaatacaacttaaaacaaatgctgaagacataggaaccaaaggccaaatgtgctcaatagcagcagttacttggtggaatacatatggaccaataggagatactgaaggtttcgaaagggtctacgaaagcttttttctcagaaaaatgagacttgacaacgccacttggggc…
>2_CY099497_2005.08
atgacattggctaaaattgaattgttaaaacaactgttaagggacaatgaagccaaaacagtactgaaacaaacaacagtagatcaatataacataataagaaaattcaatacatcaagaattgaaaagaatccttcattaaggatgaagtgggcgatgtgttctaattttcccttggctttgaccaagggtgacatggcaaacagaatccccttggaatacaagggaatacaacttaaaacaaatgctgaagacataggaaccaaaggccaaatgtgctcaatagcagcagttacctggtggaatacatatggaccaataggagatactgaaggtttcgaaaaagtctacgaaagcttttttctcagaaagatgagacttgacaatgccacttggggc…
>2_CY099505_2005.08
atgacattggctaaaattgaattgttaaaacaactgttaagggacaatgaagccaaaacagtactgaaacaaacaacagtagatcaatataacataataagaaaattcaatacatcaagaattgaaaagaatccttcattaaggatgaagtgggcgatgtgttctaattttcccttggctttgaccaagggtgacatggcaaacagaatccccttggaatacaagggaatacaacttaaaacaaatgctgaagacataggaaccaaaggccaaatgtgctcaatagcagcagttacctggtggaatacatatggaccaataggagatactgaaggtttcgaaaaagtctacgaaagcttttttctcagaaagatgagacttgacaatgccacttggggc…
>2_CY099513_2005.08
atgacattggctaaaattgaattgttaaaacaactgttaagggacaatgaagccaaaacagtactgaaacaaacaacagtagatcaatataacataataagaaaattcaatacatcaagaattgaaaagaatccttcattaaggatgaagtgggcgatgtgttctaattttcccttggctttgaccaagggtgacatggcaaacagaatccccttggaatacaagggaatacaacttaaaacaaatgctgaagacataggaaccaaaggccaaatgtgctcaatagcagcagttacctggtggaatacatatggaccaataggagatactgaaggtttcgaaaaagtctacgaaagcttttttctcagaaagatgagacttgacaatgccacttggggc…
>2_CY099521_2005.08
atgacattggctaaaattgaattgttaaaacaactgttaagggacaatgaagccaaaacagtactgaaacaaacaacagtagatcaatataacataataagaaaattcaatacatcaagaattgaaaagaatccttcattaaggatgaagtgggcgatgtgttctaattttcccttggctttgaccaagggtgacatggcaaacagaatccccttggaatacaagggaatacaacttaaaacaaatgctgaagacataggaaccaaaggccaaatgtgctcaatagcagcagttacctggtggaatacatatggaccaataggagatactgaaggtttcgaaaaagtctacgaaagcttttttctcagaaagatgagacttgacaatgccacttggggc…
>2_CY099529_2006.17
atgacattggccaaaattgaattgttaaaacaactgctaagggacaatgaagccaaaacagttttgaagcaaacaacggtagaccaatataacataataagaaaattcaatacatcaaggattgaaaagaatccttcactaaggatgaagtgggccatgtgttctaattttcccttggctctaaccaagggcgatatggcaaacagaatccccttggaatacaaaggaatacaacttaaaacaaatgctgaagacataggaaccaaaggccaaatgtgctcaatagcagcagttacttggtggaatacatatggaccaataggagatactgaaggtttcgaaagggtctacgaaagcttttttctcagaaaaatgagacttgacaacgccacttggggc…
>2_CY099537_2006.17
atgacattggccaaaattgaattgttaaaacaactgctaagggacaatgaagccaaaacagttttgaagcaaacaacggtagaccaatataacataataagaaaattcaatacatcaaggattgaaaagaatccttcactaaggatgaagtgggccatgtgttctaattttcccttggctctaaccaagggcgatatggcaaacagaatccccttggaatacaaaggaatacaacttaaaacaaatgctgaagacataggaaccaaaggccaaatgtgctcaatagcagcagttacttggtggaatacatatggaccaataggagatactgaaggtttcgaaagggtctacgaaagcttttttctcagaaaaatgagacttgacaacgccacttggggc…
>2_CY099545_2010.83
atgacattggccaaaattgaattgttaaaacaactgctaagggacaatgaagccaaaacagttttgaagcaaacaacggtagaccaatataacataataagaaaattcaatacatcaaggattgaaaagaatccttcactaaggatgaagtgggccatgtgctctaattttcccttggctctaaccaagggcgatatggcaaacagaatccccttggactacaaagggatacaacttaaaacaaatgctgaagacataggaaccaaaggccaaatgtgctcaatagcagcagttacttggtggaatacatatggaccaataggagatactgaaggtttcgaaagggtctacgaaagcttttttctcagaaaaatgagacttgacaacgccacttggggc…
>2_CY099553_2010.92
atgacattggccaaaattgaattgttaaaacaactgctaagggacaatgaagccaaaacagttttgaagcaaacaacagtagaccaatataacataataagaaaattcaatacatcaaggattgaaaagaatccttcactaaggatgaagtgggccatgtgctctaattttcccttggctctaaccaagggcgatatggcaaacagaatccccttggaatacaaagggatacaacttaaaacaaatgctgaagacataggaaccaaaggccaaatgtgctcaatagcagcagttacttggtggaatacatatggaccaataggagatactgaaggtttcgaaagggtctacgaaagcttttttctcagaaaaatgagacttgacaacgccacttggggc…
>2_CY099561_2010.83
atgacattggccaaaattgaattgttaaaacaactgctaagggacaatgaagccaaaacagttttgaagcaaacaacggtagaccaatataacataataagaaaattcaatacatcaaggattgaaaagaatccttcactaaggatgaagtgggccatgtgctctaattttcccttggctctaaccaagggcgatatggcaaacagaatccccttggactacaaagggatacaacttaaaacaaatgctgaagacataggaaccaaaggccaaatgtgctcaatagcagcagttacttggtggaatacatatggaccaataggagatactgaaggtttcgaaagggtctacgaaagcttttttctcagaaaaatgagacttgacaacgccacttggggc…
>2_CY099569_2010.75
atgacattggccaaaattgaattgttaaaacaactgctaagggacaatgaagccaaaacagttttgaagcaaacaacggtagaccaatataacataataagaaaattcaatacatcaaggattgaaaagaatccttcactaaggatgaagtgggccatgtgctctaattttcccttggctctaaccaagggcgatatggcaaacagaatccccttggaatacaaagggatacaacttaaaacaaatgctgaagacataggaaccaaaggccaaatgtgctcaatagcagcagttacttggtggaatacatatggaccaataggagatactgaaggtttcgaaagggtctacgaaagcttttttctcagaaaaatgagacttgacaacgccacttggggc…
>2_CY099577_2010.83
atgacattggccaaaattgaattgttaaaacaactgctaagggacaatgaagccaaaacagttttgaagcaaacaacagtagaccaatataacataataagaaaattcaatacatcaaggattgaaaagaatccttcactaaggatgaagtgggccatgtgctctaattttcccttggctctaaccaagggcgatatggcaaacagaatccccttggaatacaaagggatacaacttaaaacaaatgctgaagacataggaaccaaaggccaaatgtgctcaatagcagcagttacttggtggaatacatatggaccaataggagatactgaaggtttcgaaagggtctacgaaagcttttttctcagaaaaatgagacttgacaacgccacttggggc…
>2_CY099776_2006.25
atgacattggctaaaattgaattgttaaaacaactgttaagggacaatgaagccaaaacagtactgaaacaaacaacagtagatcaatataacataataagaaaattcaatacatcaagaattgaaaagaatccttcattaaggatgaagtgggcgatgtgttctaattttcccttggctttgaccaagggtgacatggcaaacagaatccccttggaatacaagggaatacaacttaaaacaaatgctgaagacataggaaccaaaggccaaatgtgctcaatagcagcagttacctggtggaatacatatggaccaataggagatactgaaggtttcgaaaaagtctacgaaagcttttttctcagaaagatgagacttgacaatgccacttggggc…
>2_CY099784_2010.58
atgacattggccaaaattgaattgttaaaacaactgctaagggacaatgaagccaaaacagttttgaagcaaacaacggtagaccaatataacataataagaaaattcaatacatcaaggattgaaaagaatccttcactaaggatgaagtgggccatgtgttctaattttcctttggctctaaccaagggcgatatggcaaatagaatccccttggaatacaaagggatacaacttaaaacaaatgctgaagacataggaaccaaaggccaaatgtgctcaatagcagcagttacttggtggaatacatatggaccaataggagatactgaaggtttcgaaagggtctacgaaagcttttttctcagaaaaatgagacttgacaacgccacttggggc…
>2_CY099792_2010.58
atgacattggccaaaattgaattgttaaaacaactgctaagggacaatgaagccaaaacagttttgaagcaaacaacggtagaccaatataacataataagaaaattcaatacatcaaggattgaaaagaatccttcactaaggatgaagtgggccatgtgttctaattttcccttggctctaaccaagggcgatatggcaaacagaatccccttggaatacaaagggatacaacttaaaacaaatgctgaagacataggaaccaaaggccaaatgtgctcaatagcagcagttacttggtggaatacatatggaccaataggagatactgaaggtttcgaaagggtctacgaaagcttttttctcagaaaaatgagacttgacaacgccacttggggc…
>2_CY099800_2010.58
atgacattggccaaaattgaattgttaaaacaactgctaagggacaatgaagccaaaacagttttgaagcaaacaacggtagaccaatataacataataagaaaattcaatacatcaaggattgaaaagaatccttcactaaggatgaagtgggccatgtgttctaattttcccttggctctaaccaagggcgatatggcaaacagaatccccttggaatacaaagggatacaacttaaaacaaatgctgaagacataggaaccaaaggccaaatgtgctcaatagcagcagttacttggtggaatacatatggaccaataggagatactgaaggtttcgaaagggtctacgaaagcttttttctcagaaaaatgagacttgacaacgccacttggggc…
>2_CY099808_2010.51
atgacattggccaaaattgaattgttaaaacaactgctaagggacaatgaagccaaaacagttttgaagcaaacaacggtagaccaatataacataataagaaaattcaatacatcaaggattgaaaagaatccttcactaaggatgaagtgggccatgtgttctaattttcccttggctctaaccaagggcgatatggcaaacagaatccccttggaatacaaagggatacaacttaaaacaaatgctgaagacataggaaccaaaggccaaatgtgctcaatagcagcagttacttggtggaatacatatggaccaataggagatactgaaggtttcgaaagggtctacgaaagcttttttctcagaaaaatgagacttgacaacgccacttggggc…
>2_CY099816_2010.67
atgacattggccaaaattgaattgttaaaacaactgctaagggacaatgaagccaaaacagttttgaagcaaacaacggtagaccaatataacataataagaaaattcaatacatcaaggattgaaaagaatccttcactaaggatgaagtgggccatgtgttctaattttcccttggctctaaccaagggcgatatggcaaacagaatccccttggaatacaaagggatacaacttaaaacaaatgctgaagacataggaaccaaaggccaaatgtgctcaatagcagcagttacttggtggaatacatatggaccaataggagatactgaaggtttcgaaagggtctacgaaagcttttttctcagaaaaatgagacttgacaacgccacttggggc…
>2_CY099824_2010.67
atgacattggccaaaattgaattgttaaaacaactgctaagggacaatgaagccaaaacagttttgaagcaaacaacggtagaccaatataacataataagaaaattcaatacatcaaggattgaaaagaatccttcactaaggatgaagtgggccatgtgttctaattttcccttggctctaaccaagggcgatatggcaaacagaatccccttggaatacaaagggatacaacttaaaacaaatgctgaagacataggaaccaaaggccaaatgtgctcaatagcagcagttacttggtggaatacatatggaccaataggagatactgaaggtttcgaaagggtctacgaaagcttttttctcagaaaaatgagacttgacaacgccacttggggc…
>2_CY099832_2010.75
atgacattggccaaaattgaattgttaaaacaactgctaagggacaatgaagccaaaacagttttgaagcaaacaacggtagaccaatataacataataagaaaattcaatacatcaaggattgaaaagaatccttcactaaggatgaagtgggccatgtgttctaattttcccttggctctaaccaagggcgatatggcaaacagaatccccttggaatacaaagggatacaacttaaaacaaatgctgaagacataggaaccaaaggccaaatgtgctcaatagcagcagttacttggtggaatacatatggaccaataggagatactgaaggtttcgaaagggtctacgaaagcttttttctcagaaaaatgagacttgacaacgccacttggggc…
>2_CY099840_2010.67
atgacattggccaaaattgaattgttaaaacaactgctaagggacaatgaagccaaaacagttttgaagcaaacaacggtagaccaatataacataataagaaaattcaatacatcaaggattgaaaagaatccttcactaaggatgaagtgggccatgtgttctaattttcccttggctctaaccaagggcgatatggcaaacagaatccccttggaatacaaagggatacaacttaaaacaaatgctgaagacataggaaccaaaggccaaatgtgctcaatagcagcagttacttggtggaatacatatggaccaataggagatactgaaggtttcgaaagggtctacgaaagcttttttctcagaaaaatgagacttgacaacgccacttggggc…
>2_CY099848_2010.75
atgacattggccaaaattgaattgttaaaacaactgctaagggacaatgaagccaaaacagttttgaagcaaacaacggtagaccaatataacataataagaaaattcaatacatcaaggattgaaaagaatccttcactaaggatgaagtgggccatgtgttctaattttcctttggctctaaccaagggcgatatggcaaacagaatccccttggaatacaaagggatacaacttaaaacaaatgctgaagacataggaaccaaaggccaaatgtgctcaatagcagcagttacttggtggaatacatatggaccaataggagatactgaaggtttcgaaagggtctacgaaagcttttttctcagaaaaatgagacttgacaacgccacttggggc…
>2_CY099856_2010.51
atgacattggccaaaattgaattgttaaaacaactgctaagggacaatgaagccaaaacagttttgaagcaaacaacggtagaccaatataacataataagaaaattcaatacatcaaggattgaaaagaatccttcactaaggatgaagtgggccatgtgttctaattttcccttggctctaaccaagggcgatatggcaaacagaatccccttggaatacaaagggatacaacttaaaacaaatgctgaagacataggaaccaaaggccaaatgtgctcaatagcagcagttacttggtggaatacatatggaccaataggagatactgaaggtttcgaaagggtctacgaaagcttttttctcagaaaaatgagacttgacaacgccacttggggc…
>2_CY099864_2006.33
atgacattggccaaaattgaattgttgaaacaactgctaagggacaatgaagccaaaacagttttgaagcaaacaacggtagaccaatataacataataagaaaattcaatacatcaaggattgaaaagaatccttcactaaggatgaaatgggccatgtgttctaattttcccttggctctaaccaagggcgacatggcaaatagaatccccttggaatacaaaggaatacaacttaaaacaaatgctgaagacataggaaccaaaggccaaatgtgctcaatagcagcagttacttggtggaatacatatggaccaataggagatactgaaggtttcgaaagggtctacgaaagcttttttctcagaaaaatgagacttgacaatgccacttggggc…
>2_CY099872_2001.08
atgacattggctaaaattgaattgttaaaacaactgttaagggacaatgaagccaaaacagtattgaaacaaacaacagtagatcaatataacataataagaaaattcaatacatcaagaattgaaaagaacccttcattaaggatgaagtgggcaatgtgttctaattttcccttggctttgaccaagggtgacatggcaaacagaatccccttggaatacaagggaatacaacttaaaacaaatgctgaagacataggaaccaaaggccaaatgtgctcaatagcagcagtcacctggtggaatacatatggaccaataggagatactgaaggtttcgaaaaagtctacgaaagcttttttctcagaaagatgagacttgacaatgccacttggggc…
>2_CY099880_2005.17
atgacattggctaaaattgaattgttaaaacaactgttaagggacaatgaagccaaaacagtactgaaacaaacaacagtagatcaatataacataataagaaaattcaatacatcaagaattgaaaagaacccttcattaaggatgaagtgggcgatgtgttctaattttcccttggctttgaccaagggtgacatggcaaacagaatccccttggaatacaagggaatacaacttaaaacaaatgctgaagacataggaaccaaaggccaaatgtgctcaatagcagcagttacctggtggaatacatatggaccaataggagatactgaaggtttcgaaaaagtctacgaaagcttttttctcagaaagatgagacttgacaatgccacttggggc…
>2_CY099888_2005.08
atgacattggctaaaattgaattgttaaaacaactgttaagggacaatgaagccaaaacagtactgaaacaaacaacagtagatcaatataacataataagaaaattcaatacatcaagaattgaaaagaacccttcattaaggatgaagtgggcaatgtgttctaattttcccttggctttgaccaagggtgacatggcaaacagaatccccttggaatacaagggaatacaacttaaaacaaatgctgaagacataggaaccaaaggccaaatgtgctcaatagcagcagttacctggtggaatacatatggaccaataggagatactgaaggtttcgaaaaagtctacgaaagcttttttctcagaaagatgagacttgacaatgccacttggggc…
>2_CY099896_2005.08
atgacattggctaaaattgaattgttaaaacaactgttaagggacaatgaagccaaaacagtactgaaacaaacaacagtagatcaatataacataataagaaaattcaatacatcaagaattgaaaagaacccttcattaaggatgaagtgggcgatgtgttctaattttcccttggctttgaccaagggtgacatggcaaacagaatccccttggaatacaagggaatacaacttaaaacaaatgctgaagacataggaaccaaaggccaaatgtgctcaatagcagcagttacctggtggaatacatatggaccaataggagatactgaaggtttcgaaaaagtctacgaaagcttttttctcagaaagatgagacttgacaatgccacttggggc…
>2_CY099904_2005.17
atgacattggctaaaattgaattgttaaaacaactgttaagggacaatgaagccaaaacagtactgaaacaaacaacagtagatcaatataacataataagaaaattcaatacatcaagaattgaaaagaacccttcattaaggatgaagtgggcgatgtgttctaattttcccttggctttgaccaagggtgacatggcaaacagaatccccttggaatacaagggaatacaacttaaaacaaatgctgaagacataggaaccaaaggccaaatgtgctcaatagcagcagttacctggtggaatacatatggaccaataggagatactgaaggtttcgaaaaagtctacgaaagcttttttctcagaaagatgagacttgacaatgccacttggggc…
>2_CY099912_2006.17
atgacattggccaaaattgaattgttaaaacaactgctaagggacaatgaagccaaaacagttttgaagcaaacaacggtagaccaatataacataataagaaaattcaatacatcaaggattgaaaagaatccttcactaaggatgaagtgggccatgtgttctaattttcccttggctctaaccaagggcgatatggcaaacagaatccccttggaatacaaaggaatacaacttaaaacaaatgctgaagacataggaaccaaaggccaaatgtgctcaatagcagcagttacttggtggaatacatatggaccaataggagatactgaaggtttcgaaagggtctacgaaagcttttttctcagaaaaatgagacttgacaacgccacttggggc…
>2_CY099920_2010.67
atgacattggccaaaattgaattgttaaaacaactgctaagggacaatgaagccaaaacagttttgaagcaaacaacggtagaccaatataacataataagaaaattcaatacatcaaggattgaaaagaatccttcactaaggatgaagtgggccatgtgttctaattttcccttggctctaaccaagggcgatatggcaaacagaatccccttggaatacaaagggatacaacttaaaacaaatgctgaagacataggaaccaaaggccaaatgtgctcaatagcagcagttacttggtggaatacatatggaccaataggagatactgaaggtttcgaaagggtctacgaaagcttttttctcagaaaaatgagacttgacaacgccacttggggc…
>2_CY099928_2010.83
atgacattggccaaaattgaattgttaaaacaactgctaagggacaatgaagccaaaacagttttgaagcaaacaacggtagaccaatataacataataagaaaattcaatacatcaaggattgaaaagaatccttcactaaggatgaagtgggccatgtgttctaattttcccttgggtctaaccaagggcgatatggcaaacagaatccccttggaatacaaagggatacaacttaaaacaaatgctgaagacataggaaccaaaggccaaatgtgctcaatagcagcagttacttggtggaatacatatggaccaataggagatactgaaggtttcgaaagggtctacgaaagcttttttctcagaaaaatgagacttgacaacgccacttggggc…
>2_CY099936_2006.33
atgacattggccaaaattgaattgttgaaacaactgctaagggacaacgaagccaaaacagttttgaagcaaacaacggtagaccaatataacataataagaaaattcaatacatcaaggattgaaaagaatccttcactaaggatgaaatgggccatgtgttccaattttcccttggctctaaccaagggcgacatggcaaatagaatccccttggaatacaaaggaatacaacttaaaacaaatgctgaagacataggaaccaaaggccaaatgtgctcaatagcagcagttacttggtggaatacatatggaccaataggagatactgaaggtttcgaaagggtctacgaaagcttttttctcagaaaaatgagacttgacaatgccacttggggc…
>2_CY099944_2000.25
atgacattggctaaaattgaattgttaaaacaactgttaagggacaatgaagccaaaacagtattgaaacaaacaacagtagatcaatataacataataagaaaattcaatacatcaagaattgaaaagaacccttcattaaggatgaagtgggcaatgtgttctaattttcccttggctttgaccaagggtgacatggcaaacagaatccccttggaatacaagggaatacaacttaaaacaaatgctgaagacataggaacaaaaggccaaatgtgctcaatagcagcagttacctggtggaatacatatggaccaataggagatactgaaggtttcgaaaaagtctacgaaagcttttttctcagaaagatgagacttgacaatgccacttggggc…
>2_CY099952_2006.25
atgacattggccaaaattgaattgttaaaacaactgctaagggacaatgaagccaaaacagttttgaagcaaacaacggtagaccaatataacataataagaaaattcaatacatcaaggattgaaaagaatccttcactaaggatgaagtgggccatgtgttctaattttcccttggctctaaccaagggcgatatggcaaacagaatccccttggaatacaaaggaatacaacttaaaacaaatgctgaagacataggaaccaaaggccaaatgtgctcaatagcagcagttacttggtggaatacatatggaccaataggagatactgaaggtttcgaaagggtctacgaaagcttttttctcagaaaaatgagacttgacaacgccacttggggc…
>2_CY100408_2010.92
atgacattggccaaaattgaattgttaaaacaactgctaagggacaatgaagccaaaacagttttgaagcaaacaacggtagaccaatataacataataagaaaattcaatacatcaaggattgaaaagaatccttcactaaggatgaagtgggccatgtgctctaattttcccttggctctaaccaagggcgatatggcaaacagaatccccttggactacaaagggatacaacttaaaacaaatgctgaagacataggaaccaaaggccaaatgtgctcaatagcagcagttacttggtggaatacatatggaccaataggagatactgaaggtttcgaaagggtctacgaaagcttttttctcagaaaaatgagacttgacaacgccacttggggc…
>2_CY100416_2010.99
atgacattagccaaaattgaattgttgaaacaactgctaagggacaatgaagccaaaacagttttgaagcaaacaacagtagaccaatataacataataagaaaattcaatacatcaaggattgaaaagaatccttcactaaggatgaagtgggccatgtgttctaactttcccttggctctaaccaagggcgatatggcaaacagaatccccttggaatacaaagggatacaacttaaaacaaatgctgaagacataggaaccaaaggccaaatgtgctcaatagcagcagttacttggtggaatacatatggaccaataggagatactgaaggtttcgaaagggtctacgaaagcttttttctcagaaaaatgagacttgacaacgccacttggggc…
>2_CY100424_2010.75
atgacattggccaaaattgaattgttaaaacaactgctaagggacaatgaagccaaaacagttttgaagcaaacaacggtagaccaatataacataataagaaaattcaatacatcaaggattgaaaagaatccttcactaaggatgaagtgggccatgtgctctaattttcccttggctctaaccaagggcgatatggcaaacagaatccccttggactacaaagggatacaacttaaaacaaatgctgaagacataggaaccaaaggccaaatgtgctcaatagcagcagttacttggtggaatacatatggaccaataggagatactgaaggtttcgaaagggtctacgaaagcttttttctcagaaaaatgagacttgacaacgccacttggggc…
>2_CY100664_2010.67
atgacattggccaaaattgaattgttaaaacaactgctaagggacaatgaagccaaaacagttttgaagcaaacaacggtagaccaatataacataataagaaaattcaatacatcaaggattgaaaagaatccttcactaaggatgaagtgggccatgtgttctaattttcccttggctctaaccaagggcgatatggcaaacagaatccccttggaatacaaagggatacaacttaaaacaaatgctgaagacataggaaccaaaggccaaatgtgctcaatagcagcagttacttggtggaatacatatggaccaataggagatactgaaggtttcgaaagggtctacgaaagcttttttctcagaaaaatgagacttgacaacgccacttggggc…
>2_CY100672_2010.58
atgacattggccaaaattgaattgttaaaacaactgctaagggacaatgaagccaaaacagttttgaagcaaacaacggtagaccaatataacataataagaaaattcaatacatcaaggattgaaaagaatccttcactaaggatgaagtgggccatgtgttctaattttcccttggctctaaccaagggcgatatggcaaacagaatccccttggaatacaaagggatacaacttaaaacaaatgctgaagacataggaaccaaaggccaaatgtgctcaatagcagcagttacttggtggaatacatatggaccaataggagatactgaaggtttcgaaagggtctacgaaagcttttttctcagaaaaatgagacttgacaacgccacttggggc…
>2_CY100680_2010.67
atgacattggccaaaattgaattgttaaaacaactgctaagggacaatgaagccaaaacagttttgaagcaaacaacggtagaccaatataacataataagaaaattcaatacatcaaggattgaaaagaatccttcactaaggatgaagtgggccatgtgttctaattttcccttggctctaaccaagggcgatatggcaaacagaatccccttggaatacaaagggatacaacttaaaacaaatgctgaagacataggaaccaaaggccaaatgtgctcaatagcagcagttacttggtggaatacatatggaccaataggagatactgaaggtttcgaaagggtctacgaaagcttttttctcagaaaaatgagacttgacaacgccacttggggc…
>2_CY100688_2010.83
atgacattggccaaaattgaattgttaaaacaactgctaagggacaatgaagccaaaacagttttgaagcaaacaacggtagaccaatataacataataagaaaattcaatacatcaaggattgaaaagaatccttcactaaggatgaagtgggccatgtgttctaattttcccttggctctaaccaagggcgatatggcaaacagaatccccttggaatacaaagggatacaacttaaaacaaatgctgaagacataggaaccaaaggccaaatgtgctcaatagcagcagttacttggtggaatacatatggaccaataggagatactgaaggtttcgaaagggtctacgaaagcttttttctcagaaaaatgagacttgacaacgccacttggggc…
>2_CY100696_2010.83
atgacattggccaaaattgaattgttaaaacaactgctaagggacaatgaagccaaaacagttttgaagcaaacaacggtagaccaatataacataataagaaaattcaatacatcaaggattgaaaagaatccttcactaaggatgaagtgggccatgtgttctaattttcccttggctctaaccaagggcgatatggcaaacagaatccccttggaatacaaagggatacaacttaaaacaaatgctgaagacataggaaccaaaggccaaatgtgctcaatagcagcagttacttggtggaatacatatggaccaataggagatactgaaggtttcgaaagggtctacgaaagcttttttctcagaaaaatgagacttgacaacgccacttggggc…
>2_CY100704_2010.83
atgacattggccaaaattgaattgttaaaacaactgctaagggacaatgaagccaaaacagttttgaagcaaacaacggtagaccaatataacataataagaaaattcaatacatcaaggattgaaaagaatccttcactaaggatgaagtgggccatgtgttctaattttcccttggctctaaccaagggcgatatggcaaacagaatccccttggaatacaaagggatacaacttaaaacaaatgctgaagacataggaaccaaaggccaaatgtgctcaatagcagcagttacttggtggaatacatatggaccaataggagatactgaaggtttcgaaagggtctacgaaagcttttttctcagaaaaatgagacttgacaacgccacttggggc…
>2_CY100712_2010.67
atgacattggccaaaattgaattgttaaaacaactgctaagggacaatgaagccaaaacagttttgaagcaaacaacggtagaccaatataacataataagaaaattcaatacatcaaggattgaaaagaatccttcactaaggatgaagtgggccatgtgttctaattttcccttggctctaaccaagggcgatatggcaaacagaatccccttggaatacaaagggatacaacttaaaacaaatgctgaagacataggaaccaaaggccaaatgtgctcaatagcagcagttacttggtggaatacatatggaccaataggagatactgaaggtttcgaaagggtctacgaaagcttttttctcagaaaaatgagacttgacaacgccacttggggc…
>2_CY100720_2010.67
atgacattggccaaaattgaattgttaaaacaactgctaagggacaatgaagccaaaacagttttgaagcaaacaacggtagaccaatataacataataagaaaattcaatacatcaaggattgaaaagaatccttcactaaggatgaagtgggccatgtgttctaattttcccttggctctaaccaagggcgatatggcaaacagaatccccttggaatacaaagggatacaacttaaaacaaatgctgaagacataggaaccaaaggccaaatgtgctcaatagcagcagttacttggtggaatacatatggaccaataggagatactgaaggtttcgaaagggtctacgaaagcttttttctcagaaaaatgagacttgacaacgccacttggggc…
>2_CY100728_2010.58
atgacattggccaaaattgaattgttaaaacaactgctaagggacaatgaagccaaaacagttttgaagcaaacaacggtagaccaatataacataataagaaaattcaatacatcaaggattgaaaagaatccttcactaaggatgaagtgggccatgtgttctaattttcccttggctctaaccaagggcgatatggcaaacagaatccccttggaatacaaagggatacaacttaaaacaaatgctgaagacataggaaccaaaggccaaatgtgctcaatagcagcagttacttggtggaatacatatggaccaataggagatactgaaggtttcgaaagggtctacgaaagcttttttctcagaaaaatgagacttgacaacgccacttggggc…
>2_CY100736_2010.75
atgacattggccaaaattgaattgttaaaacaactgctaagggacaatgaagccaaaacagttttgaagcaaacaacggtagaccaatataacataataagaaaattcaatacatcaaggattgaaaagaatccttcactaaggatgaagtgggccatgtgttctaattttcccttggctctaaccaagggcgatatggcaaacagaatccccttggaatacaaagggatacaacttaaaacaaatgctgaagacataggaaccaaaggccaaatgtgctcaatagcagcagttacttggtggaatacatatggaccaataggagatactgaaggtttcgaaagggtctacgaaagcttttttctcagaaaaatgagacttgacaacgccacttggggc…
>2_CY100744_2010.75
atgacattggccaaaattgaattgttaaaacaactgctaagggacaatgaagccaaaacagttttgaagcaaacaacggtagaccaatataacataataagaaaattcaatacatcaaggattgaaaagaatccttcactaaggatgaagtgggccatgtgttctaattttcccttggctctaaccaagggcgatatggcaaacagaatccccttggaatacaaagggatacaacttaaaacaaatgctgaagacataggaaccaaaggccaaatgtgctcaatagcagcagttacttggtggaatacatatggaccaataggagatactgaaggtttcgaaagggtctacgaaagcttttttctcagaaaaatgagacttgacaacgccacttggggc…
>2_CY100752_2010.58
atgacattggccaaaattgaattgttaaaacaactgctaagggacaatgaagccaaaacagttttgaagcaaacaacggtagaccaatataacataataagaaaattcaatacatcaaggattgaaaagaatccttcactaaggatgaagtgggccatgtgttctaattttcccttggctctaaccaagggcgatatggcaaacagaatccccttggaatacaaagggatacaacttaaaacaaatgctgaagacataggaaccaaaggccaaatgtgctcaatagcagcagttacttggtggaatacatatggaccaataggagatactgaaggtttcgaaagggtctacgaaagcttttttctcagaaaaatgagacttgacaacgccacttggggc…
>2_CY100760_2010.83
atgacattggccaaaattgaattgttaaaacaactgctaagggacaatgaagccaaaacagttttgaagcaaacaacggtagaccaatataacataataagaaaattcaatacatcaaggattgaaaagaatccttcactaaggatgaagtgggccatgtgttctaattttcccttggctctaaccaagggcgatatggcaaacagaatccccttggaatacaaagggatacaacttaaaacaaatgctgaagacataggaaccaaaggccaaatgtgctcaatagcagcagttacttggtggaatacatatggaccaataggagatactgaaggtttcgaaagggtctacgaaagcttttttctcagaaaaatgagacttgacaacgccacttggggc…
>2_CY100768_2010.67
atgacattggccaaaattgaattgttaaaacaactgctaagggacaatgaagccaaaacagttttgaagcaaacaacggtagaccaatataacataataagaaaattcaatacatcaaggattgaaaagaatccttcactaaggatgaagtgggccatgtgttctaattttcccttggctctaaccaagggcgatatggcaaacagaatccccttggaatacaaagggatacaacttaaaacaaatgctgaagacataggaaccaaaggccaaatgtgctcaatagcagcagttacttggtggaatacatatggaccaataggagatactgaaggtttcgaaagggtctacgaaagcttttttctcagaaaaatgagacttgacaacgccacttggggc…
>2_CY101011_2010.67
atgacattggccaaaattgaattgttaaaacaactgctaagggacaatgaagccaaaacagttttgaagcaaacaacggtagaccaatataacataataagaaaattcaatacatcaaggattgaaaagaatccttcactaaggatgaagtgggccatgtgttctaattttcccttggctctaaccaagggcgatatggcaaacagaatccccttggaatacaaagggatacaacttaaaacaaatgctgaagacataggaaccaaaggccaaatgtgctcaatagcagcagttacttggtggaatacatatggaccaataggagatactgaaggtttcgaaagggtctacgaaagcttttttctcagaaaaatgagacttgacaacgccacttggggc…
>2_CY101019_2010.67
atgacattggccaaaattgaattgttaaaacaactgctaagggacaatgaagccaaaacagttttgaagcaaacaacggtagaccaatataacataataagaaaattcaatacatcaaggattgaaaagaatccttcactaaggatgaagtgggccatgtgttctaattttcccttggctctaaccaagggcgatatggcaaacagaatccccttggaatacaaagggatacaacttaaaacaaatgctgaagacataggaaccaaaggccaaatgtgctcaatagcagcagttacttggtggaatacatatggaccaataggagatactgaaggtttcgaaagggtctacgaaagcttttttctcagaaaaatgagacttgacaacgccacttggggc…
>2_CY101027_2010.58
atgacattggccaaaattgaattgttaaaacaactgctaagggacaatgaagccaaaacagttttgaagcaaacaacggtagaccaatataacataataagaaaattcaatacatcaaggattgaaaagaatccttcactaaggatgaagtgggccatgtgttctaattttcccttggctctaaccaagggcgatatggcaaacagaatccccttggaatacaaagggatacaacttaaaacaaatgctgaagacataggaaccaaaggccaaatgtgctcaatagcagcagttacttggtggaatacatatggaccaataggagatactgaaggtttcgaaagggtctacgaaagcttttttctcagaaaaatgagacttgacaacgccacttggggc…
>2_CY101035_2010.67
atgacattggccaaaattgaattgttaaaacaactgctaagggacaatgaagccaaaacagttttgaagcaaacaacggtagaccaatataacataataagaaaattcaatacatcaaggattgaaaagaatccttcactaaggatgaagtgggccatgtgttctaattttcccttggctctaaccaagggcgatatggcaaacagaatccccttggaatacaaagggatacaacttaaaacaaatgctgaagacataggaaccaaaggccaaatgtgctcaatagcagcagttacttggtggaatacatatggaccaataggagatactgaaggtttcgaaagggtctacgaaagcttttttctcagaaaaatgagacttgacaacgccacttggggc…
>2_CY101043_2010.67
atgacattggccaaaattgaattgttaaaacaactgctaagggacaatgaagccaaaacagttttgaagcaaacaacggtagaccaatataacataataagaaaattcaatacatcaaggattgaaaagaatccttcactaaggatgaagtgggccatgtgttctaattttcccttggctctaaccaagggcgatatggcaaacagaatccccttggaatacaaagggatacaacttaaaacaaatgctgaagacataggaaccaaaggccaaatgtgctcaatagcagcagttacttggtggaatacatatggaccaataggagatactgaaggtttcgaaagggtctacgaaagcttttttctcagaaaaatgagacttgacaacgccacttggggc…
>2_CY101051_2010.58
atgacattggccaaaattgaattgttaaaacaactgctaagggacaatgaagccaaaacagttttgaagcaaacaacggtagaccaatataacataataagaaaattcaatacatcaaggattgaaaagaatccttcactaaggatgaagtgggccatgtgttctaattttcccttggctctaaccaagggcgatatggcaaacagaatccccttggaatacaaagggatacaacttaaaacaaatgctgaagacataggaaccaaaggccaaatgtgctcaatagcagcagttacttggtggaatacatatggaccaataggagatactgaaggtttcgaaagggtctacgaaagcttttttctcagaaaaatgagacttgacaacgccacttggggc…
>2_CY101073_2010.67
atgacattggccaaaattgaattgttaaaacaactgctaagggacaatgaagccaaaacagttttgaagcaaacaacggtagaccaatataacataataagaaaattcaatacatcaaggattgaaaagaatccttcactaaggatgaagtgggccatgtgttctaattttcccttggctctaaccaagggcgatatggcaaacagaatccccttggaatacaaagggatacaacttaaaacaaatgctgaagacataggaaccaaaggccaaatgtgctcaatagcagcagttacttggtggaatacatatggaccaataggagatactgaaggtttcgaaagggtctacgaaagcttttttctcagaaaaatgagacttgacaacgccacttggggc…
>2_CY106567_2010.67
atgacattggccaaaattgaattgttaaaacaactgctaagggacaatgaagccaaaacagttttgaagcaaacaacggtagaccaatataacataataagaaaattcaatacatcaaggattgaaaagaatccttcactaaggatgaagtgggccatgtgttctaattttcccttggctctaaccaagggcgatatggcaaacagaatccccttggaatacaaagggatacaacttaaaacaaatgctgaagacataggaaccaaaggccaaatgtgctcaatagcagcagttacttggtggaatacatatggaccaataggagatactgaaggtttcgaaagggtctacgaaagcttttttctcagaaaaatgagacttgacaacgccacttggggc…
>2_CY111493_2011.25
atgacattggccaaaattgaattgttgaaacaactgctaagggacagtgaagccaaaacagttttgaagcaaacaacggtagaccaatataacataataagaaaattcaatacatcaaggattgaaaagaatccttcactaaggatgaaatgggccatgtgttctaactttcccttggctctaaccaagggcgacatggcaaatagaatccccttggaatacaaaggaatacaacttaaaacaaatgctgaagacataggaaccaaaggccaaatgtgctcaatagcagcagttacttggtggaatacatatggaccaataggagatactgaaggtttcgaaagggtctacgaaagcttttttctcagaaaaatgagacttgacaatgccacttggggc…
>2_CY115134_2007.5
atgacattggctaaaattgaattgttaaaacaactgttaagggacaatgaagccaaaacagtactgaaacaaacaacagtagatcaatataacataataagaaaattcaatacatcaagaattgaaaagaacccttcattaaggatgaagtgggcgatgtgttctaattttcccttggctttgaccaagggtgacatggcaaacagaatccccttggaatacaagggaatacaacttaaaacaaatgctgaagacataggaaccaaaggccaaatgtgctcaatagcagcagttacctggtggaatgcatatggaccaataggagatactgaaggtttcgaaaaagtctacgaaagcttttttctcagaaagatgagacttgacaatgccacttggggc…
>2_CY115158_2008.5
atgacattggccaaaattgaattgttaaaacaactgctaagggacaatgaagccaaaacagttttgaagcaaacaacggtagaccaatataacataataagaaaattcaatacatcaaggattgaaaagaatccttcactaaggatgaagtgggccatgtgttctaattttcccttggctctaaccaagggcgatatggcaaacagaatccccttggaatacaaagggatacaacttaaaacaaatgctgaagacataggaaccaaaggccaaatgtgctcaatagcagcagttacttggtggaatacatatggaccaataggagatactgaaggtttcgaaagggtctacgaaagcttttttctcagaaaaatgagacttgacaacgccacttggggc…
>2_CY115190_2010.17
atgacattggctaaaattgaattgttaaaacaactgttaagggacaatgaagccaaaacagtactgaaacaaacaacagtagatcaatataacataataagaaaattcaatacatcaagaattgaaaagaacccttcattaaggatgaagtgggcgatgtgttctaattttcccttggctttgaccaagggtgacatggcaaacagaatccccctggaatacaagggaatacaacttaaaacaaatgctgaagacataggaaccaaaggccaaatgtgctcaatagcagcagttacctggtggaatacatatggaccaataggagatactgaaggtttcgaaaaagtctacgaaagcttttttctcagaaagatgagacttgacaatgccacttggggc…
>2_CY115198_2010.5
atgacattggccaaaattgaattgttaaaacaactgctaagggacaatgaagccaaaacagttttgaagcaaacaacggtagaccaatataacataataagaaaattcaatacatcaaggattgaaaagaatccttcactaaggatgaagtgggccatgtgctctaattttcccttggctctaaccaagggcgatatggcaaacagaatccccttggaatacaaagggatacaacttaaaacaaatgctgaagacataggaaccaaaggccaaatgtgctcaatagcagcagttacttggtggaatacatatggaccaataggagatactgaaggtttcgaaagggtctacgaaagcttttttctcagaaaaatgagacttgacaacgccacttggggc…
>2_CY115214_1990.5
atgacattggctaaaattgaattgttaaaacaactgttaagggacaatgaagccaaaacagtattgaaacaaacaacggtagaccaatataacataataagaaaattcaatacatcaagaattgaaaagaacccttcattgaggatgaagtgggcaatgtgttctaattttcccttggctctgaccaagggtgatatggcaaacagaatccccttggaatacaagggaatacaacttaaaacaaatgctgaagacataggaactaaaggccaaatgtgctcaatagcagcagttacctggtggaatacatatggaccaataggagatactgaaggtttcgaaaaggtctacgaaagcttttttctcagaaagatgagacttgacaatgccacttggggc…
>2_CY115262_2007.5
atgacattggctaaaattgaattgttaaaacaactgttaagggacaatgaagccaaaacagtactgaaacaaacaacagtagatcaatataacataataagaaaattcaatacatcaagaattgaaaagaacccttcattaaggatgaagtgggcgatgtgttctaattttcccttggctttgaccaagggtgacatggcaaacagaatccccttggaatacaagggaatacaacttaaaacaaatgctgaagacataggaaccaaaggccaaatgtgctcaatagcagcagttacctggtggaacacatatggaccaataggagatactgaaggtttcgaaaaagtctacgaaagcttttttctcagaaagatgagacttgacaatgccacttggggc…
>2_CY115278_2008.5
atgacattggctaaaattgaattgttaaaacaactgttaagggacaatgaagccaaaacagtactgaaacaaacaacagtagatcaatataacataataagaaaattcaatacatcaagaattgaaaagaacccttcattaaggatgaagtgggcgatgtgttctaattttcccttggctttgaccaagggtgacatggcaaacagaatccccttggaatacaagggaatacaacttaaaacaaatgctgaagacataggaaccaaaggccaaatgtgctcaatagcagcagttacctggtggaatacatatggaccaataggagatactgaaggtttcgaaaaagtctacgaaagcttttttctcagaaagatgagacttgacaatgccacttggggc…
>2_CY115294_2008.5
atgacattggccaaaattgaattgttaaaacaactgctaagggacaatgaagccaaaacagttttgaagcaaacaacggtagaccaatataacataataagaaaattcaatacatcaaggattgaaaagaatccttcactaaggatgaaatgggccatgtgttctaattttcccttggctctaaccaagggcgacatggcaaatagaatccccttggaatacaaaggaatacaacttaaaacaaatgctgaagacataggaaccaaaggccaaatgtgctcaatagcagcagttacttggtggaatacatatggaccaataggagatactgaaggtttcgaaagggtctacgaaagcttttttctcagaaaaatgagacttgacaatgccacttggggc…
>2_CY115366_2009.5
atgacattggccaaaattgaattgttaaaacaactgctaagggacaacgaagccaaaacggttttgaagcaaacaacggtagaccaatataacataataagaaaattcaatacatcaaggattgaaaagaatccttcactaaggatgaagtgggccatgtgttctaattttcccttggccctaaccaagggcgatatggcaaacagaatccccttggaatacaaagggatacaacttaaaacaaatgctgaagacataggaaccaaaggccaaatgtgctcaatagcagcagttacttggtggaatacatatggaccaataggagatactgaaggtttcgaaagggtctacgaaagcttttttctcagaaaaatgagacttgacaacgccacttggggc…
>2_CY115390_2009.5
atgacattggctaaaattgaattgttaaaacaactgttaagggacaatgaagccaaaacagtactgaaacaaacaacagtagatcaatataacataataagaaaattcaatacatcaagaattgaaaagaacccttcattaaggatgaagtgggcgatgtgttctaattttcccttggctttgaccaagggtgacatggcaaacagaatccccttggaatacaagggaatacaacttaaaacaaatgctgaagacataggaaccaaaggccaaatgtgctcaatagcagcagttacctggtggaatacatatggaccaataggagatactgaaggtttcgaaaaagtctacgaaagtttttttctcagaaagatgagacttgacaatgccacttggggc…
>2_CY118290_1996.75
atgacattggctaaaattgaattgttaaaacaactgttaagggacaatgaagccaaaacagtattgaaacaaacaacggtagaccaatataacataataagaaaattcaatacatcaagaattgaaaagaacccttcattaaggatgaagtgggcaatgtgttctaattttcccttggctttgaccaagggtgacatggcaaacagaatccccttggaatacaagggaatacaacttaaaacaaatgctgaagacataggaaccaaaggccaaatgtgctcaatagcagcagttacctggtggaatacatatggaccaataggagatactgaaggtttcgaaaaagtctacgaaagcttttttctcagaaagatgagacttgacaatgccacttggggc…
>2_CY118298_1997.75
atgacattggctaaaattgaattgttaaaacaactgttaagggacaatgaagccaaaacagtattgaaacaaacaacggtagaccaatataacataataagaaaattcaatacatcaagaattgaaaagaacccttcattaaggatgaagtgggcaatgtgttctaattttcccttggctttgaccaagggtgacatggcaaacagaatccccttggaatacaagggaatacaacttaaaacaaatgctgaagacataggaaccaaaggccaaatgtgctcaatagcagcagttacctggtggaatacatatggaccaataggagatactgaaggtttcgaaaaagtctacgaaagcttttttctcagaaagatgagacttgacaatgccacttggggc…
>2_CY118306_1997.67
atgacattggctaaaattgaattgttaaaacaactgttaagggacaatgaagccaaaacagtattgaaacaaacaacggtagaccaatataacataataagaaaattcaatacatcaagaattgaaaagaacccttcattaaggatgaagtgggcaatgtgttctaattttcccttggctttgaccaagggtgacatggcaaacagaatccccttggaatacaagggaatacaacttaaaacaaatgctgaagacataggaaccaaaggccaaatgtgctcaatagcagcagttacctggtggaatacatatggaccaataggagatactgaaggtttcgaaaaagtctacgaaagcttttttctcagaaagatgagacttgacaatgccacttggggc…
>2_CY118314_2004.99
atgacattggccaaaattgaattgttaaaacaactgctaagggacaatgaagccaaaacagttttgaagcaaacaacggtagaccaatataacataataagaaaattcaatacatcaaggattgaaaagaatccttcactaaggatgaaatgggccatgtgttctaattttcccttggctctaaccaagggcgacatggcaaatagaatccccttggaatacaaaggaatacaacttaaaacaaatgctgaagacataggaaccaaaggccaaatgtgctcaatagcagcagttacttggtggaatacatatggaccaataggagatactgaaggtttcgaaagggtctacgaaagcttttttctcagaaaaatgagacttgacaatgccacttggggc…
>2_CY118322_2005.92
atgacattggccaaaattgaattgttaaaacaactgctaagggacaatgaagccaaaacagttttgaagcaaacaacggtagaccaatataacataataagaaaattcaatacatcaaggattgaaaagaatccttcactaaggatgaaatgggccatgtgttccaattttcccttggctctaaccaagggcgacatggcaaatagaatccccttggaatacaaaggaatacaacttaaaacaaatgctgaagacataggaaccaaaggccaaatgtgctcaatagcagcagttacttggtggaatacatatggaccaataggagatactgaaggtttcgaaagggtctacgaaagcttttttctcagaaaaatgagacttgacaatgccacttggggc…
>2_CY118330_2005.92
atgacattggccaaaattgaattgttaaaacaactgctaagggacaatgaagccaaaacagttttgaagcaaacaacggtagaccaatataacataataagaaaattcaatacatcaaggattgaaaagaatccttcactaaggatgaaatgggccatgtgttccaattttcccttggctctaaccaagggcgacatggcaaatagaatccccttggaatacaaaggaatacaacttaaaacaaatgctgaagacataggaacaaaaggccaaatgtgctcaatagcagcagttacttggtggaatacatatggaccaataggagatactgaaggtttcgaaagggtctacgaaagcttttttctcagaaaaatgagacttgacaatgccacttggggc…
>2_CY118338_2006.17
atgacattggccaaaattgaattgttaaaacaactgctaagggacaatgaagccaaaacagttttgaagcaaacaacggtagaccaatataacataataagaaaattcaatacatcaaggattgaaaagaatccttcactaaggatgaaatgggcaatgtgttccaattttcccttggctctaaccaagggcgacatggcaaatagaatccccttggaatacaaaggaatacaacttaaaacaaatgctgaagacataggaaccaaaggccaaatgtgctcaatagcagcagttacttggtggaatacatatggaccaataggagatactgaaggtttcgaaagggtctacgaaagcttttttctcagaaaaatgagacttgacaatgccacttggggc…
>2_CY118346_2006.17
atgacattggccaaaattgaattgttaaaacaactgctaagggacaatgragccaaaacagttttgaagcaaacaacggtagaccaatataacataataagaaaattcaatacatcaaggattgaaaagaatccttcactaaggatgaaatgggcaatgtgttccaattttcccttggctctaaccaagggcgacatggcaaatagaatccccttggaatacaaaggaatacaacttaaaacaaatgctgaagacataggaaccaaaggccaaatgtgctcaatagcagcagttacttggtggaatacatatggaccaataggagatactgaaggtttcgaaagggtctacgaaagcttttttctcagaaaaatgagacttgacaatgccacttggggc…
>2_CY118354_2006.42
atgacattggccaaaattgaattgttaaaacaactgctaagggacaatgaagccaaaacagttttgaagcaaacaacggtagaccaatataacataataagaaaattcaatacatcaaggattgaaaagaatccttcactaaggatgaaatgggccatgtgttccaattttcccttggctctaaccaagggcgacatggcaaatagaatccccttggaatacaaaggaatacaacttaaaacaaatgctgaagacataggaaccaaaggccaaatgtgctcaatagcagcagttacttggtggaatacatatggaccaataggagatactgaaggtttcgaaagggtctacgaaagcttttttctcagaaaaatgagacttgacaatgccacttggggc…
>2_CY118362_2007.08
atgacattggctaaaattgaattgttaaaacaactgttaagggacaatgaagccaaaacagtactgaaacaaacaacagtagatcaatataacataataagaaaattcaatacatcaagaattgaaaagaacccttcattaaggatgaagtgggcgatgtgttctaattttcccttggctttgaccaagggtgacatggcaaacagaatccccttggaatacaagggaatacaacttaaaacaaatgctgaagacatagggaccaaaggccaaatgtgctcaatagcagcagttacctggtggaatacatatggaccaataggagatactgaaggtttcgaaaaagtctacgaaagcttttttctcagaaagatgagacttgacaatgccacttggggc…
>2_CY118393_2007.67
atgacattggctaaaattgaattgttaaaacaactgttaagggacaatgaagccaaaacagtwytgaarcaaacaacrgtagaycaatataacataataagaaaattcaatacatcaagaattgaaaagaacccttcattaaggatgaartgggcsatgtgttcyaattttcccttggctttraccaagggygacatggcaaayagaatccccttggaatacaarggaatacaacttaaaacaaatgctgaagacataggaaccaaaggccaaatgtgctcaatagcagcagttacytggtggaatacatatggaccaataggagatactgaaggtttcgaaaargtctacgaaagcttttttctcagaaaratgagacttgacaatgccacttggggc…
>2_CY118409_2007.92
atgacattggctaaaattgaattgttaaaacaactgttaagggacaatgaagccaaaacagtactgaaacaaacaacagtagatcaatataacataataagaaaattcaatacatcaagaattgaaaagaacccttcattaaggatgaagtgggcgatgtgttctaattttcccttggctttgaccaagggtgacatggcaaacagaatccccttggaatacaagggaatacaacttaaaacaaatgctgaagacatagggaccaaaggccaaatgtgctcaatagcagcagttacctggtggaatacatatggaccaataggagatactgaaggtttcgaaaaagtctacgaaagcttttttctcagaaagatgagacttgacaatgccacttggggc…
>2_CY118417_2007.92
atgacattggctaaaattgaattgttaaaacaactgttaagggacaatgaagccaaaacagtactgaaacaaacaacagtagatcaatataacataataagaaaattcaatacatcaagaattgaaaagaacccttcattaaggatgaagtgggcgatgtgttctaattttcccttggctttgaccaagggtgacatggcaaacagaatccccttggaatacaagggaatacaacttaaaacaaatgctgaagacatagggaccaaaggccaaatgtgctcaatagcagcagttacctggtggaatacatatggaccaataggagatactgaaggtttcgaaaaagtctacgaaagcttttttctcagaaagatgagacttgacaatgccacttggggc…
>2_CY119553_1995.33
atgacattggctaaaattgaattgttaaaacaactgttaagggacaatgaagccaaaacagtattgaaacaaacaacggtagaccaatataacataataagaaaattcaatacatcaagaattgaaaagaacccttcattaaggatgaagtgggcaatgtgttctaattttcccttggctttgaccaagggtgacatggcaaacagaatccccttggaatacaagggaatacaacttaaaacaaacgctgaagacataggaaccaaaggccaaatgtgctcaatagcagcagttacctggtggaatacatatggaccaataggagatactgaaggtttcgaaaaagtctacgaaagcttttttctcagaaagatgagactagacaatgccacttggggc…
>2_CY119561_1996.75
atgacattggctaaaattgaattgttaaaacaactgttaagggacaatgaagccaaaacagtattgaaacaaacaacggtagaccaatataacataataagaaaattcaatacatcaagaattgaaaagaacccttcattaaggatgaagtgggcaatgtgttctaattttcccttggctttgaccaagggtgacatggcaaacagaatccccttggaatacaagggaatacaacttaaaacaaatgctgaagacataggaaccaaaggccaaatgtgctcaatagcagcagttacctggtggaatacatatggaccaataggagatactgaaggtttcgaaaaagtctacgaaagcttttttctcagaaagatgagacttgacaatgccacttggggc…
>2_CY119569_1996.83
atgacattggctaaaattgaattgttaaaacaactgttaagggacaatgaagccaaaacagtattgaaacaaacaacggtagaccaatataacataataagaaaattcaatacatcaagaattgaaaagaacccttcattaaggatgaagtgggcaatgtgttctaattttcccttggctttgaccaagggtgacatggcaaacagaatccccttggaatacaagggaatacaacttaaaacaaatgctgaagacataggaaccaaaggccaaatgtgctcaatagcagcagttacctggtggaatacatatggaccaataggagatactgaaggtttcgaaaaagtctacgaaagcttttttctcagaaagatgagacttgacaatgccacttggggc…
>2_CY119577_1996.83
atgacattggctaaaattgaattgttaaaacaactgttaagggacaatgaagccaaaacagtattgaaacaaacaacagtagatcaatataacataataagaaaattcaatacatcaagaattgaaaagaacccttcattaaggatgaagtgggcaatgtgttctaattttcccttggctttgaccaagggtgacatggcaaacagaatccccttggaatacaagggaatacaacttaaaacaaatgctgaagacataggaaccaaaggccaaatgtgctcaatagcagcagttacctggtggaatacatatggaccaataggagatactgaaggtttcgaaaaagtctacgaaagcttttttctcagaaagatgagacttgacaatgccacttggggc…
>2_CY119585_1996.92
atgacattggctaaaattgaattgttaaaacaactgttaagggacaatgaagccaaaacagtattgaaacaaacaacggtagaccaatataacataataagaaaattcaatacatcaagaattgaaaagaacccttcattaaggatgaagtgggcaatgtgttctaattttcccttggctttgaccaagggtgacatggcaaacagaatccccttggaatacaagggaatacaacttaaaacaaatgctgaagacataggaaccaaaggccaaatgtgctcaatagcagcagttacctggtggaatacatatggaccaataggagatactgaaggtttcgaaaaagtctacgaaagcttttttctcagaaagatgagacttgacaatgccacttggggc…
>2_CY119593_1996.92
atgacattggctaaaattgaattgttaaaacaactgttaagggacaatgaagccaaaacagtattgaaacaaacaacggtagaccaatataacataataagaaaattcaatacatcaagaattgaaaagaacccttcattaaggatgaagtgggcaatgtgttctaattttcccttggctttgaccaagggtgacatggcaaacagaatccccttggaatacaagggaatacaacttaaaacaaatgctgaagacataggaaccaaaggccaaatgtgctcaatagcagcagttacctggtggaatacatatggaccaataggagatactgaaggtttcgaaaaagtctacgaaagcttttttctcagaaagatgagacttgacaatgccacttggggc…
>2_CY119601_1996.92
atgacattggctaaaattgaattgttaaaacaactgttaagggacaatgaagccaaaacagtattgaaacaaacaacggtagaccaatataacataataagaaaattcaatacatcaagaattgaaaagaacccttcattaaggatgaagtgggcaatgtgttctaattttcccttggctttgaccaagggtgacatggcaaacagaatccccttggaatacaagggaatacaacttaaaacaaatgctgaagacataggaaccaaaggccaaatgtgctcaatagcagcagttacctggtggaatacatatggaccaataggagatactgaaggtttcgaaaaagtctacgaaagcttttttctcagaaagatgagacttgacaatgccacttggggc…
>2_CY119609_1997.67
atgacattggctaaaattgaattgttaaaacaactgttaagggacaatgaagccaaaacagtattgaaacaaacaacggtagaccaatataacataataagaaaattcaatacatcaagaattgaaaagaacccttcattaaggatgaagtgggcaatgtgttctaattttcccttggctttgaccaagggtgacatggcaaacagaatccccttggaatacaagggaatacaacttaaaacaaatgctgaagacataggaaccaaaggccaaatgtgctcaatagcagcagttacctggtggaatacatatggaccaataggagatactgaaggtttcgaaaaagtctacgaaagcttttttctcagaaagatgagacttgacaatgccacttggggc…
>2_CY119617_1997.92
atgacattggctaaaattgaattgttaaaacaactgttaagggacaatgaagccaaaacagtactgaaacaaacaacagtagatcaatataacataataagaaaattcaatacatcaagaattgaaaagaacccttcattaaggatgaagtgggcaatgtgttctaattttcccttggctttgaccaagggtgacatggcaaacagaatccccttggaatacaagggaatacaacttaaaacagatgctgaagacataggaaccaaaggccaaatgtgctcaatagcagcagttacctggtggaatacatatggaccaataggagatacggaaggtttcgaaaaagtctacgaaagcttttttctcagaaagatgagacttgacaatgccacttggggc…
>2_CY119625_1997.92
atgacattggctaaaattgaattgttaaaacaactgttaagggacaatgaagccaaaacagtattgaaacaaacaacggtagaccaatataacataataagaaaattcaatacatcaagaattgaaaagaacccttcattaaggatgaagtgggcaatgtgttctaattttcccttggctttgaccaagggtgacatggcaaacagaatccccttggaatacaagggaatacaacttaaaacaaatgctgaagacataggaaccaaaggccaaatgtgctcaatagcagcagttacctggtggaatacatatggaccaataggagatactgaaggtttcgaaaaagtctacgaaagcttttttctcagaaagatgagacttgacaatgccacttggggc…
>2_CY119633_1998.17
atgacattggccaaaattgaattgttaaaacaactgctaagggacaatgaagctaaaacaattttgaagcaaacaacggtagaccaatataacataataagaaaattcaatacatcaagaattgaaaagaatccttcactaaggatgaagtgggccatgtgttctaattttcccttggctctaaccaagggcgatatggcaaatagaatccccttggaatacaagggaatacaacttaaaacaaatgctgaagacataggaaccaaaggccaaatgtgctcaatagcagcagttacttggtggaatacatatggaccaataggagatactgaaggtttcgaaagggtctacgaaagcttttttctcagaaaaatgagacttgacaatgccacttggggc…
>2_CY119641_1997.08
atgacattggctaaaattgaattgttaaaacaactgttaagggacaatgaagccaaaacagtattgaaacaaacaacggtagaccaatataacataataagaaaattcaatacatcaagaattgaaaagaacccttcattaaggatgaaatgggcaatgtgttctaattttcccttggctttgaccaagggtgacatggcaaacagaatccccttggaatacaagggaatacaacttaaaacaaatgctgaagacataggaaccaaaggccaaatgtgctcaatagcagcagttacctggtggaatacatatggaccaataggagatactgaaggtttcgaaaaagtctacgaaagcttttttctcagaaagatgagacttgacaatgccacttggggc…
>2_CY119649_1997.67
atgacattggctaaaattgaattgttaaaacaactgttaagggacaatgaagccaaaacagtattgaaacaaacaacggtagaccaatataacataataagaaaattcaatacatcaagaattgaaaagaacccttcattaaggatgaagtgggcaatgtgttctaattttcccttggctttgaccaagggtgacatggcaaacagaatccccttggaatacaagggaatacaacttaaaacaaatgctgaagacataggaaccaaaggccaaatgtgctcaatagcagcagttacctggtggaatacatatggaccaataggagatactgaaggtttcgaaaaagtctacgaaagcttttttctcagaaagatgagacttgacaatgccacttggggc…
>2_CY119657_1997.67
atgacattggctaaaattgaattgttaaaacaactgttaagggacaatgaagccaaaacagtattgaaacaaacaacggtagaccaatataacataataagaaaattcaatacatcaagaattgaaaagaacccttcattaaggatgaagtgggcaatgtgttctaattttcccttggctttgaccaagggtgacatggcaaacagaatccccttggaatacaagggaatacaacttaaaacaaatgctgaagacataggaaccaaaggccaaatgtgctcaatagcagcagttacctggtggaatacatatggaccaataggagatactgaaggtttcgaaaaagtctacgaaagcttttttctcagaaagatgagacttgacaatgccacttggggc…
>2_CY119665_1997.67
atgacattggctaaaattgaattgttaaaacaactgttaagggacaatgaagccaaaacagtattgaaacaaacaacggtagaccaatataacataataagaaaattcaatacatcaagaattgaaaagaacccttcattaaggatgaagtgggcaatgtgttctaattttcccttggctttgaccaagggtgacatggcaaacagaatccccttggaatacaagggaatacaacttaaaacaaatgctgaagacataggaaccaaaggccaaatgtgctcaatagcagcagttacctggtggaatacatatggaccaataggagatactgaaggtttcgaaaaagtctacgaaagcttttttctcagaaagatgagacttgacaatgccacttggggc…
>2_CY119673_2003.17
atgacattagctaaaattgaattgttaaaacaactgttaagggacaatgaagccaaaacagtattgaaacaaacaacagtagatcaatacaacataataagaaaattcaatacatcaagaattgaaaagaacccttcattaaggatgaagtgggcaatgtgttctaattttcccttggctttgaccaagggtgacatggcaaacagaatcccattggaatacaagggaatacaacttaaaacaaatgctgaagacataggaaccaaaggccaaatgtgttcaatagcagcagtcacctggtggaatacatatggaccaataggaaatactgaaggtttcgaaaaagtctacgaaagcttttttctcagaaagatgagacttgacaatgccacttggggc…
>2_CY119681_2003.25
atgacattagctaaaattgaattgttaaaacaactgttaagggacaatgaagccaaaacagtattgaaacaaacaacagtagatcaatacaacataataagaaaattcaatacatcaagaattgaaaagaacccttcattaaggatgaagtgggcaatgtgttctaattttcccttggctttgaccaagggtgacatggcaaacagaatcccattggaatacaagggaatacaacttaaaacaaatgctgaagacataggaaccaaaggccaaatgtgttcaatagcagcagtcacctggtggaatacatatggaccaataggaaatactgaaggtttcgaaaaagtctacgaaagcttttttctcagaaagatgagacttgacaatgccacttggggc…
>2_CY119689_2004.08
atgacattagctaaaattgaattgttaaaacaactgttaagggacaatgaagccaaaacagtattgaaacaaacaacagtagatcaatacaacataataagaaaattcaatacatcaagaattgaaaagaacccttcattaaggatgaagtgggcaatgtgttctaattttcccttggctttgaccaagggtgacatggcaaacagaatcccattggaatacaagggaatacaacttaaaacaaatgctgaagacataggaaccaaaggccaaatgtgttcaatagcagcagtcacctggtggaatacatatggaccaataggaaatactgaaggtttcgaaaaagtctacgaaagcttttttctcagaaagatgagacttgacaatgccacttggggc…
>2_CY119697_2004.08
atgacattggctaaaattgaattgttaaaacaactgttaagggacaatgaagccaaaacagtactgaaacaaacaacagtagatcaatataacataataagaaaattcaatacatcaagaattgaaaagaacccttcattaaggatgaagtgggcgatgtgttctaattttcccttggctttgaccaagggtgacatggcaaacagaatccccttggaatacaagggaatacaacttaaaacaaatgctgaagacataggaaccaaaggccaaatgtgctcaatagcagcagttacctggtggaatacatatggaccaataggagatactgaaggtttcgaaaaagtctacgaaagcttttttctcagaaagatgagacttgacaatgccacttggggc…
>2_CY119705_2004.67
atgacattggccaaaattgaattgttaaaacaactgctaagggacaatgaagccaaaacagttttgaagcaaacaacggtagaccaatataacataataagaaaattcaatacatcaaggattgaaaagaatccttcactaaggatgaaatgggccatgtgttctaattttcccttggctctaaccaagggcgacatggcaaatagaatccccttggaatacaaaggaatacaacttaaaacaaatgctgaagacataggaaccaaaggccaaatgtgctcaatagcagcagttacttggtggaatacatatggaccaataggagatactgaaggtttcgaaagggtctacgaaagcttttttctcagaaaaatgagacttgacaatgccacttggggc…
>2_CY119713_2004.92
atgacattggccaaaattgaattgttaaaacaactgctaagggacaatgaagccaaaacagttttgaagcaaacaacggtagaccaatataacataataagaaaattcaatacatcaaggattgaaaagaatccttcactaaggatgaaatgggccatgtgttctaattttcccttggctctaaccaagggcgacatggcaaatagaatccccttggaatacaaaggaatacaacttaaaacaaatgctgaagacataggaaccaaaggccaaatgtgctcaatagcagcagttacttggtggaatacatatggaccaataggagatactgaaggtttcgaaagggtctacgaaagcttttttctcagaaaaatgagacttgacaatgccacttggggc…
>2_CY119721_2004.99
atgacattggctaaaattgaattgttaaaacaactgttaagagacaatgaagccaaaacagtactgaagcaaacaacagtagatcaatataacataataagaaaattcaatacatcaagaattgaaaagaacccttcattaaggatgaagtgggcgatgtgttctaattttcccttggctttgaccaagggtgacatggcaaacagaatccccttggaatacaagggaatacaacttaaaacaaatgctgaagacataggaaccaaaggccaaatgtgctcaatagcggcagttacctggtggaatacatatggaccaataggagatactgaaggttttgaaaaggtctacgaaagcttttttctcagaaagatgagacttgacaatgccacttggggc…
>2_CY119729_2004.99
atgacattggccaaaattgaattgttaaaacaactgctaagggacaatgaagccaaaacagttttgaagcaaacaacggtagaccaatataacataataagaaaattcaatacatcaaggattgaaaagaatccttcactaaggatgaaatgggccatgtgttctaattttcccttggctctaaccaagggcgacatggcaaatagaatccccttggaatacaaaggaatacaacttaaaacaaatgctgaagacataggaaccaaaggccaaatgtgctcaatagcagcagttacttggtggaatacatatggaccaataggagatactgaaggtttcgaaagggtctacgaaagcttttttctcagaaaaatgagacttgacaatgccacttggggc…
>2_CY119737_2004.99
atgacattggccaaaattgaattgttaaaacaactgctaagggacaatgaagccaaaacagttttgaagcaaacaacggtagaccaatataacataataagaaaattcaatacatcaaggattgaaaagaatccttcactaaggatgaaatgggccatgtgttctaattttcccttggctctaaccaagggcgacatggcaaatagaatccccttggaatacaaaggaatacaacttaaaacaaatgctgaagacataggaaccaaaggccaaatgtgctcaatagcagcagttacttggtggaatacatatggaccaataggagatactgaaggtttcgaaagggtctacgaaagcttttttctcagaaaaatgagacttgacaatgccacttggggc…
>2_CY119745_2005.08
atgacattggccaaaattgaattgttaaaacaactgctaagggacaatgaagccaaaacagttttgaagcaaacaacggtagaccaatataacataataagaaaattcaatacatcaaggattgaaaagaatccttcactaaggatgaaatgggccatgtgttctaattttcccttggctctaaccaagggcgacatggcaaatagaatccccttggaatacaaaggaatacaacttaaaacaaatgctgaagacataggaaccaaaggccaaatgtgctcaatagcagcagttacttggtggaatacatatggaccaataggagatactgaaggtttcgaaagggtctacgaaagcttttttctcagaaaaatgagacttgacaatgccacttggggc…
>2_CY119753_2005.08
atgacattggccaaaattgaattgttaaaacaactgctaagggacaatgaagccaaaacagttttgaagcaaacaacggtagaccaatataacataataagaaaattcaatacatcaaggattgaaaagaatccttcactaaggatgaaatgggccatgtgttctaattttcccttggctctaaccaagggcgacatggcaaatagaatccccttggaatacaaaggaatacaacttaaaacaaatgctgaagacataggaaccaaaggccaaatgtgctcaatagcagcagttacttggtggaatacatatggaccaataggagatactgaaggtttcgaaagggtctacgaaagcttttttctcagaaaaatgagacttgacaatgccacttggggc…
>2_CY119761_2005.42
atgacattggccaaaattgaattgttaaaacaactgctaagggacaatgaagccaaaacagttttgaagcaaacaacggtagaccaatataacataataagaaaattcaatacatcaaggattgaaaagaatccttcactaaggatgaaatgggccatgtgttctaattttcccttggctctaaccaagggcgacatggcaaatagaatccccttggaatacaaaggaatacaacttaaaacaaatgctgaagacataggaaccaaaggccaaatgtgctcaatagcagcagttacttggtggaatacatatggaccaataggagatactgaaggtttcgaaagggtctacgaaagcttttttctcagaaaaatgagacttgacaatgccacttggggc…
>2_CY119769_2005.51
atgacattggccaaaattgaattgttaaaacaactgctaagggacaatgaagccaaaacagttttgaagcaaacaacggtagaccaatataacataataagaaaattcaatacatcaaggattgaaaagaatccttcactaaggatgaaatgggccatgtgttctaattttcccttggctctaaccaagggcgacatggcaaatagaatccccttggaatacaaaggaatacaacttaaaacaaatgctgaagacataggaaccaaaggccaaatgtgctcaatagcagcagttacttggtggaatacatatggaccaataggagatactgaaggtttcgaaagggtctacgaaagcttttttctcagaaaaatgagacttgacaatgccacttggggc…
>2_CY119777_2005.92
atgacattggccaaaattgaattgttaaaacaactgctaagggacaatgaagccaaaacagttttgaagcaaacaacggtagaccaatataacataataagaaaattcaatacatcaaggattgaaaagaatccttcactaaggatgaaatgggccatgtgttccaattttcccttggctctaaccaagggcgacatggcaaatagaatccccttggaatacaaaggaatacaacttaaaacaaatgctgaagacataggaaccaaaggccaaatgtgctcaatagcagcagttacttggtggaatacatatggaccaataggagatactgaaggtttcgaaagggtctacgaaagcttttttctcagaaaaatgagacttgacaatgccacttggggc…
>2_CY119785_2005.99
atgacattggccaaaattgaattgttaaaacaactgctaagggacaatgaagccaaaacagttttgaagcaaacaacggtagaccaatataacataataagaaaattcaatacatcaaggattgaaaagaatccttcactaaggatgaaatgggccatgtgttccaattttcccttggctctaaccaagggcgacatggcaaatagaatccccttggaatacaaaggaatacaacttaaaacaaatgctgaagacataggaaccaaaggccaaatgtgctcaatagcagcagttacttggtggaatacatatggaccaataggagatactgaaggtttcgaaagggtctacgaaagcttttttctcagaaaaatgagacttgacaatgccacttggggc…
>2_CY119793_2005.99
atgacattggccaaaattgaattgttaaaacaactgctaagggacaatgaagccaaaacagttttgaagcaaacaacggtagaccaatataacataataagaaaattcaatacatcaaggattgaaaagaatccttcactaaggatgaaatgggccatgtgttccaattttcccttggctctaaccaagggcgacatggcaaatagaatccccttggaatacaaaggaatacaacttaaaacaaacgctgaagacataggaaccaaaggccaaatgtgctcaatagcagcagttacttggtggaatacatatggaccaataggagatactgaaggtttcgaaagggtctacgaaagcttttttctcagaaaaatgagacttgacaatgccacttggggc…
>2_CY119801_2006.17
atgacattggccaaaattgaattgttaaaacaactgctaagagacaatgaagccaaaacagttttgaagcaaacaacggtagaccaatataacataataagaaaattcaatacatcaaggattgaaaagaatccttcactaaggatgaaatgggccatgtgttccaattttcccttggctctaaccaagggcgacatggcaaatagaatccccttggaatacaaaggaatacaacttaaaacaaatgctgaagacataggaaccaaaggccaaatgtgctcaatagcagcagttacttggtggaatacatatggaccaataggagatactgaaggtttcgaaagggtctatgaaagcttttttctcagaaaaatgagacttgacaatgccacttggggc…
>2_CY119809_2006.17
atgacattggccaaaattgaattgttaaaacaactgctaagggacaatgaagccaaaacagttttgaagcaaacaacggtagaccaatataacataataagaaaattcaatacatcaaggattgaaaagaatccttcactaaggatgaaatgggccatgtgttccaattttcccttggctctaaccaagggcgacatggcaaatagaatccccttggaatacaaaggaatacaacttaaaacaaatgctgaagacataggaaccaaaggccaaatgtgctcaatagcagcagttacttggtggaatacatatggaccaataggagatactgaaggtttcgaaagggtctacgaaagcttttttctcagaaaaatgagacttgacaatgccacttggggc…
>2_CY119817_2006.25
atgacattggccaaaattgaattgttaaaacaactgctaagggacaatgaagccaaaacagttttgaagcaaacaacggtagaccaatataacataataagaaaattcaatacatcaaggattgaaaagaatccttcactaaggatgaaatgggcaatgtgttccaattttcccttggctctaaccaagggcgacatggcaaatagaatccccttggaatacaaaggaatacaacttaaaacaaatgctgaagacataggaaccaaaggccaaatgtgctcaatagcagcagttacttggtggaatacatatggaccaataggagatactgaaggtttcgaaagggtctacgaaagcttttttctcagaaaaatgagacttgacaatgccacttggggc…
>2_CY119825_2006.25
atgacattggccaaaattgaattgttaaaacaactgctaagggacaatgaagccaaaacagttttgaagcaaacaacggtagaccaatataacataataagaaaattcaatacatcaaggattgaaaagaatccttcactaaggatgaaatgggccatgtgttccaattttcccttggctctaaccaagggcgacatggcaaatagaatccccttggaatacaaaggaatacaacttaaaacaaatgctgaagacataggaacaaaaggccaaatgtgctcaatagcagcagttacttggtggaatacatatggaccaataggagatactgaaggtttcgaaagggtctacgaaagcttttttctcagaaaaatgagacttgacaatgccacttggggc…
>2_CY119833_2006.25
atgacattggccaaaattgaattgttaaaacaactgctaagggacaatgaagccaaaacagttttgaagcaaacaacggtagaccaatataacataataagaaaattcaatacatcaaggattgaaaagaatccttcactaaggatgaaatgggccatgtgttccaattttcccttggctctaactaagggcgacatggcaaatagaatccccttggaatacaaaggaatacaacttaaaacaaatgctgaagacataggaaccaaaggccaaatgtgctcaatagcagcagttacttggtggaatacatatggaccaataggagatactgaaggtttcgaaagggtctacgaaagcttttttctcagaaaaatgagacttgacaatgccacttggggc…
>2_CY119841_2006.25
atgacattggccaaaattgaattgttaaaacaactgctaagggacaatgaagccaaaacagttttgaagcaaacaacggtagaccaatataacataataagaaaattcaatacatcaaggattgaaaagaatccttcactaaggatgaaatgggccatgtgttccaattttcccttggctctaaccaagggcgacatggcaaatagaatccccttggaatacaaaggaatacaacttaaaacaaatgctgaagacataggaaccaaaggccaaatgtgctcaatagcagcagttacttggtggaatacatatggaccaataggagatactgaaggtttcgaaagggtctacgaaagcttttttctcagaaaaatgagacttgacaatgccacttggggc…
>2_CY119849_2007.33
atgacattggccaaaattgaattgttaaaacaactgctaagggacaatgaagccaaaacagttttgaagcaaacaacggtagaccaatataacataataagaaaattcaatacatcaaggattgaaaagaatccttcactaaggatgaaatgggccatgtgttccaattttcccttggctctaaccaagggcgacatggcaaatagaatccccttggaatacaaaggaatacaacttaaaacaaatgctgaagacataggaacaaaaggccaaatgtgctcaatagcagcagttacttggtggaatacatatggaccaataggagatactgaaggtttcgaaagggtctacgaaagcttttttctcagaaaaatgagacttgacaatgccacttggggc…
>2_CY119857_2007.08
atgacattggctaaaattgaattgttaaaacaactgttaagggacaatgaagccaaaacagtactgaaacaaacaacagtagatcaatataacataataagaaaattcaatacatcaagaattgaaaagaacccttcattaaggatgaagtgggcgatgtgttctaattttcccttggctttgaccaagggtgacatggcaaacagaatccccttggaatacaagggaatacaacttaaaacaaatgctgaagacatagggaccaaaggccaaatgtgctcaatagcagcagttacctggtggaatacatatggaccaataggagatactgaaggtttcgaaaaagtctacgaaagcttttttctcagaaagatgagacttgacaatgccacttggggc…
>2_CY119865_2007.17
atgacattggccaaaattgaattgttaaaacaactgctaagggacaatgaagccaaaacagttttgaagcaaacaacggtagaccaatataacataataagaaaattcaacacatcaaggattgaaaagaatccttcactaaggatgaaatgggccatgtgttccaattttcccttggctctaaccaagggcgacatggcaaatagaatccccttggaatacaaaggaatacaacttaaaacaaatgctgaagacataggaaccaaaggccaaatgtgctcaatagcagcagttacttggtggaatacatatggaccaataggagatactgaaggtttcgaaagggtctacgaaagcttttttctcagaaaaatgagacttgacaatgccacttggggc…
>2_CY119873_2007.25
atgacattggctaaaattgaattgttaaaacaactgttaagggacaatgaagccaaaacagtactgaaacaaacaacagtagatcaatataacataataagaaaattcaatacatcaagaattgaaaagaacccttcattaaggatgaagtgggcgatgtgttctaattttcccttggctttgaccaagggtgacatggcaaacagaatccccttggaatacaagggaatacaacttaaaacaaatgctgaagacatagggaccaaaggccaaatgtgctcaatagcagcagttacctggtggaatacatatggaccaataggagatactgaaggtttcgaaaaagtctacgaaagcttttttctcagaaagatgagacttgacaatgccacttggggc…
>2_CY119881_2007.25
atgacattggctaaaattgaattgttaaaacaactgttaagggacaatgaagccaaaacagtactgaaacaaacaacagtagatcaatataacataataagaaaattcaatacatcaagaattgaaaagaacccttcattaaggatgaagtgggcgatgtgttctaattttcccttggctttgaccaagggtgacatggcaaacagaatccccttggaatacaagggaatacaacttaaaacaaatgctgaagacatagggaccaaaggccaaatgtgctcaatagcagcagttacctggtggaatacatatggaccaataggagatactgaaggtttcgaaaaagtctacgaaagcttttttctcagaaagatgagacttgacaatgccacttggggc…
>2_CY119889_2007.25
atgacattggctaaaattgaattgttaaaacaactgttaagggacaatgaagccaaaacagtactgaaacaaacaacagtagatcaatataacataataagaaaattcaatacatcaagaattgaaaagaacccttcattaaggatgaagtgggcgatgtgttctaattttcccttggctttgaccaagggtgacatggcaaacagaatccccttggaatacaagggaatacaacttaaaacaaatgctgaagacataggaaccaaaggccaaatgtgctcaatagcagcagttacctggtggaatacatatggaccaataggagatactgaaggtttcgaaaaagtctacgaaagcttttttctcagaaagatgagacttgacaatgccacttggggc…
>2_CY119897_2007.25
atgacattggctaaaattgaattgttaaaacaactgttaagggacaatgaagccaaaacagtactgaaacaaacaacagtagatcaatataacataataagaaaattcaatacatcaagaattgaaaagaacccttcattaaggatgaagtgggcgatgtgttctaattttcccttggctttgactaagggtgacatggcaaacagaatccccttggaatacaagggaatacaacttaaaacaaatgctgaagacatagggaccaaaggccaaatgtgctcaatagcagcagttacctggtggaatacatatggaccaataggagatactgaaggtttcgaaaaagtctacgaaagcttttttctcagaaagatgagacttgacaatgccacttggggc…
>2_CY119905_2007.25
atgacattggctaaaattgaattgttaaaacaactgttaagggacaatgaagccaaaacagtactgaaacaaacaacagtagatcaatataacataataagaaaattcaatacatcaagaattgaaaagaacccttcattaaggatgaagtgggcgatgtgttctaattttcccttggctttaaccaagggcgacatggcaaacagaatccccttggaatacaagggaatacaacttaaaacaaatgctgaagacatagggaccaaaggccaaatgtgctcaatagtagcagttacctggtggaatacatatggaccaataggagatactgaaggtttcgaaaaagtctacgaaagcttttttctcagaaagatgagacttgacaatgccacttggggc…
>2_CY119913_2007.42
atgacattggccaaaattgaattgttaaaacaactgctaagggacaatgaagccaaaacagttttgaagcaaacaacggtagaccaatataacataataagaaaattcaatacatcaaggattgaaaagaatccttcactaaggatgaaatgggcaatgtgttccaattttcccttggctctaaccaagggcgacatggcaaatagaatccccttggaatacaaaggaatacaacttaaaacaaatgctgaagacataggaaccaaaggccaaatgtgctcaatagcagcagttacttggtggaatacatatggaccaataggagatactgaaggtttcgaaagggtctacgaaagcttttttctcagaaaaatgagacttgacaatgccacttggggc…
>2_CY119921_2007.58
atgacattggctaaaattgaattgttaaaacaactgttaagggacaatgaagccaaaacagtactgaaacaaacaacagtagatcaatataacataataagaaaattcaatacatcaagaattgaaaagaacccttcattaaggatgaagtgggcgatgtgttctaattttcccttggctttgaccaagggtgacatggcaaacagaatccccttggaatacaagggaatacaacttaaaacaaatgctgaagacatagggaccaaaggccaaatgtgctcaatagcagcagttacctggtggaatacatatggaccaataggagatactgaaggtttcgaaaaagtctacgaaagcttttttctcagaaagatgagacttgacaatgccacttggggc…
>2_CY119929_2007.58
atgacattggctaaaattgaattgttaaaacaactgttaagggacaatgaagccaaaacagtactgaaacaaacaacagtagatcaatataacataataagaaaattcaatacatcaagaattgaaaagaacccttcattaaggatgaagtgggcgatgtgttctaattttcccttggctttgaccaagggtgacatggcaaacagaatccccttggaatacaagggaatacaacttaaaacaaatgctgaagacatagggaccaaaggccaaatgtgctcaatagcagcagttacctggtggaatacatatggaccaataggagatactgaaggtttcgaaaaagtctacgaaagcttttttctcagaaagatgagacttgacaatgccacttggggc…
>2_CY119937_2007.58
atgacattggctaaaattgaattgttaaaacaactgttaagggacaatgaagccaaaacagtactgaaacaaacaacagtagatcaatataacataataagaaaattcaatacatcaagaattgaaaagaacccttcattaaggatgaagtgggcgatgtgttctaattttcccttggctttgaccaagggtgacatggcaaacagaatccccttggaatacaagggaatacaacttaaaacaaatgctgaagacatagggaccaaaggccaaatgtgctcaatagcagcagttacctggtggaatacatatggaccaataggagatactgaaggtttcgaaaaagtctacgaaagcttttttctcagaaagatgagacttgacaatgccacttggggc…
>2_CY119945_2007.92
atgacattggctaaaattgaattgttaaaacaactgttaagggacaatgaagccaaaacagtactgaaacaaacaacagtagatcaatataacataataagaaaattcaatacatcaagaattgaaaagaacccttcattaaggatgaagtgggcgatgtgttctaattttcccttggctttgaccaagggtgacatggcaaacagaatccccttggaatacaaggggatacaacttaaaacaaatgctgaagacataggaaccaaaggccaaatgtgctcaatagcagcagttacctggtggaacacatatggaccaataggagatactgaaggtttcgaaaaagtctacgaaagcttttttctcagaaagatgagacttgacaatgccacttggggc…
>2_CY119953_2007.92
atgacattggctaaaattgaattgttaaaacaactgttaagggacaatgaagccaaaacagtactgaaacaaacaacagtggatcaatataacataataagaaaattcaatacatcaagaattgaaaagaacccttcattaaggatgaagtgggcgatgtgttctaattttcccttggctttgaccaagggtgacatggcaaacagaatccccttggaatacaagggaatacaacttaaaacaaatgctgaagacatagggaccaaaggccaaatgtgctcaatagcagcagttacctggtggaatacatatggaccaataggagatactgaaggtttcgaaaaagtctacgaaagcttttttctcagaaagatgagacttgacaatgccacttggggc…
>2_CY119961_2007.92
atgacattggctaaaattgaattgttaaaacaactgttaagggacaatgaagccaaaacagtactgaaacaaacaacagtagatcaatataacataataagaaaattcaatacatcaagaattgaaaagaacccttcattaaggatgaagtgggcgatgtgttctaattttcccttggctttgaccaagggtgacatggcaaacagaatccccttggaatacaagggaatacaacttaaaacaaatgctgaagacatagggaccaaaggccaaatgtgctcaatagcagcagttacctggtggaatacatatggaccaataggagatactgaaggtttcgaaaaagtctacgaaagcttttttctcagaaagatgagacttgacaatgccacttggggc…
>2_CY119969_2007.92
atgacattggctaaaattgaattgttaaaacaactgttaagggacaatgaagccaaaacagtactgaaacaaacaacagtagatcaatataacataataagaaaattcaatacatcaagaattgaaaagaacccttcattaaggatgaagtgggcgatgtgttctaattttcccttggctttgaccaagggtgacatggcaaacagaatccccttggaatacaagggaatacaacttaaaacaaatgctgaagacatagggaccaaaggccaaatgtgctcaatagcagcagttacctggtggaatacatatggaccaataggagatactgaaggtttcgaaaaagtctacgaaagcttttttctcagaaagatgagacttgataatgccacttggggc…
>2_CY119977_2007.92
atgacattggccaaaattgaattgttaaaacaactgctaagggacaatgaagccaaaacagttttgaagcaaacaacggtagaccaatataacataataagaaaattcaatacatcaaggattgaaaagaatccttcactaaggatgaagtgggccatgtgttctaattttcccttggctctaaccaagggcgatatggcaaacagaatccccttggaatacaaaggaatacaacttaaaacaaatgctgaagacataggaaccaaaggccaaatgtgctcaatagcagcagttacttggtggaatacatatggaccaataggagatactgaaggcttcgaaagggtctacgaaagcttttttctcagaaaaatgagacttgacaacgccacttggggc…
>2_CY119985_2007.92
atgacattggctaaaattgaattgttaaaacaactgttaagggacaatgaagccaaaacagtactgaaacaaacaacagtagatcaatataacataataagaaaattcaatacatcaagaattgaaaagaacccttcattaaggatgaagtgggcgatgtgttctaattttcccttggctttgaccaagggtgacatggcaaacagaatccccttggaatacaagggaatacaacttaaaacaaatgctgaagacatagggaccaaaggccaaatgtgctcaatagcagcagttacctggtggaatacatatggaccaataggagatactgaaggtttcgaaaaagtctacgaaagcttttttctcagaaagatgagacttgacaatgccacttggggc…
>2_CY119993_2007.99
atgacattggctaaaattgaattgttaaaacaactgttaagggacaatgaagccaaaacagtactgaaacaaacaacagtagatcaatataacataataagaaaattcaatacatcaagaattgaaaagaacccttcattaaggatgaagtgggcgatgtgttctaattttcccttggctttgaccaagggtgacatggcaaacagaatccccttggaatacaagggaatacaacttaaaacaaatgctgaagacataggaaccaaaggccaaatgtgctcaatagcagcagttacctggtggaatacatatggaccagtaggagatactgaaggtttcgaaaaagtctacgaaagcttttttctcagaaagatgagacttgacaatgccacttggggc…
>2_CY120001_2007.99
atgacattggctaaaattgaattgttaaaacaactgttaagggacaatgaagccaaaacagtactgaaacaaacaacagtagatcaatataacataataagaaaattcaatacatcaagaattgaaaagaacccttcattaaggatgaagtgggcgatgtgttctaattttcccttggctttgaccaagggtgacatggcaaacagaatccccttggaatacaagggaatacaacttaaaacaaatgctgaagacataggaaccaaaggccaaatgtgctcaatagcagcagttacctggtggaatacatatggaccagtaggagatactgaaggtttcgaaaaagtctacgaaagcttttttctcagaaagatgagacttgacaatgccacttggggc…
>2_CY120009_2008.08
atgacattggctaaaattgaattgttaaaacaactgttaagggacaatgaagccaaaacagtactgaaacaaacaacagtagatcaatataacataataagaaaattcaatacatcaagaattgaaaagaacccttcattaaggatgaagtgggcgatgtgttctaattttcccttggctttgaccaagggtgacatggcaaacagaatccccttggaatacaagggaatacaacttaaaacaaatgctgaagacataggaaccaaaggccaaatgtgctcaatagcagcagttacctggtggaatacatatggaccagtaggagatactgaaggtttcgaaaaagtctacgaaagcttttttctcagaaagatgagacttgacaatgccacttggggc…
>2_CY120017_2008.08
atgacattggctaaaattgaattgttaaaacaactgttaagggacaatgaagccaaaacagtactgaaacaaacaacagtagatcaatataacataataagaaaattcaatacatcaagaattgaaaagaacccttcattaaggatgaagtgggcgatgtgttctaattttcccttggctttgaccaagggtgacatggcaaacagaatccccttggaatacaagggaatacaacttaaaacaaatgctgaagacataggaaccaaaggccaaatgtgctcaatagcagcagttacctggtggaatacatatggaccagtaggagatactgaaggtttcgaaaaagtctacgaaagcttttttctcagaaagatgagacttgacaatgccacttggggc…
>2_CY120036_2003.08
atgacattagctaaaattgaattgttaaaacaactgttaagggacaatgaagccaaaacagtattgaaacaaacaacagtagatcaatacaacataataagaaaattcaatacatcaagaattgaaaagaacccttcattaaggatgaagtgggcaatgtgttctaattttcccttggctttgaccaagggtgacatggcaaacagaatcccattggaatacaagggaatacaacttaaaacaaatgctgaagacataggaaccaaaggccaaatgtgttcaatagcagcagtcacctggtggaatacatatggaccaataggaaatactgaaggtttcgaaaaagtctacgaaagcttttttctcagaaagatgagacttgacaatgccacttggggc…
>2_CY124859_2008.17
atgacattggctaaaattgaattgttaaaacaactgttaagggacaatgaagccaaaacagtactgaaacaaacaacagtagatcaatataacataataagaaaattcaatacatcaagaattgaaaagaacccttcattaaggatgaagtgggcgatgtgttctaattttcccttggctttgaccaagggtgacatggcaaacagaatccccttggaatacaagggaatacaacttaaaacaaatgctgaagacataggaaccaaaggccaaatgtgctcaatagcagcagttacctggtggaatacatatggaccaataggagatactgaaggtttcgaaaaagtctacgaaagcttttttctcagaaagatgagacttgacaatgccacttggggc…
>2_CY124867_2008.25
atgacattggctaaaattgaattgttaaaacaactgttaagggacaatgaagccaaaacagtactgaaacaaacaacagtagatcaatataacataataagaaaattcaatacatcaagaattgaaaagaacccttcattaaggatgaagtgggcgatgtgttctaattttcccttggctttgaccaagggtgacatggcaaacagaatccccttggaatacaagggaatacaacttaaaacaaatgctgaagacataggaaccaaaggccaaatgtgctcaatagcagcagttacctggtggaatacatatggaccaataggagatactgaaggtttcgaaaaagtctacgaaagcttttttctcagaaagatgagacttgacaatgccacttggggc…
>2_CY124875_2008.42
atgacattggctaaaattgaattgttaaaacaactgttaagggacaatgaagccaaaacagtactgaaacaaacaacagtagatcaatataacataataagaaaattcaatacatcaagaattgaaaagaacccttcattaaggatgaagtgggcaatgtgttctaattttcccttggctttgaccaagggtgacatggcaaacagaatccccttggaatacaagggaatacaacttaaaacaaatgctgaagacataggaaccaaaggccaaatgtgctcaatagcagcagttacctggtggaatacatatggaccaataggagatactgaaggtttcgaaaaagtctacgaaagcttttttctcagaaagatgagacttgacaatgccacttggggc…
>2_CY124883_2008.51
atgacattggctaaaattgaattgttaaaacaactgttaagggacaatgaagccaaaacagtactgaaacaaacaacagtagatcaatataacataataagaaaattcaatacatcaagaattgaaaagaacccttcattaaggatgaagtgggcaatgtgttctaattttcccttggctttgaccaagggtgacatggcaaacagaatccccttggaatacaagggaatacaacttaaaacaaatgctgaagacataggaaccaaaggccaaatgtgctcaatagcagcagttacctggtggaatacatatggaccaataggagatactgaaggtttcgaaaaagtctacgaaagcttttttctcagaaagatgagacttgacaatgccacttggggc…
>2_CY124891_2008.51
atgacattggctaaaattgaattgttaaaacaactgttaagggacaatgaagccaaaacagtactgaaacaaacaacagtagatcaatataacataataagaaaattcaatacatcaagaattgaaaagaatccttcattaaggatgaagtgggcaatgtgttctaattttcccttggctttgaccaagggtgacatggcaaacagaatccccttggaatacaagggaatacaacttaaaacaaatgctgaagacataggaaccaaaggccaaatgtgctcaatagcagcagttacctggtggaatacatatggaccaataggagatactgaaggtttcgaaaaagtctacgaaagcttttttctcagaaagatgagacttgacaatgccacttggggc…
>2_CY124899_2008.51
atgacattggccaaaattgaattgttaaaacaactgttaagggacaatgaagccaaaacagtactgaaacaaacaacagtagatcaatataacataataagaaaattcaatacatcaagaattgaaaagaacccttcattaaggatgaagtgggcaatgtgttctaattttcccttggctttgaccaagggtgacatggcaaacagaatccccttggaatacaagggaatacaacttaaaacaaatgctgaagacataggaaccaaaggccaaatgtgctcaatagcagcagttacctggtggaatacatatggaccaataggagatactgaaggtttcgaaaaagtctacgaaagcttttttctcagaaagatgagacttgacaatgccacttggggc…
>2_CY124907_2008.51
atgacattggctaaaattgaattgttaaaacaactgttaagggacaatgaagccaaaacagtactgaaacaaacaacagtagatcaatataacataataagaaaattcaatacatcaagaattgaaaagaacccttcattaaggatgaagtgggcaatgtgttctaattttcccttggctttgaccaagggtgacatggcaaacagaatccccttggaatacaagggaatacaacttaaaacaaatgctgaagacataggaaccaaaggccaaatgtgctcaatagcagcagttacctggtggaatacatatggaccaataggagatactgaaggtttcgaaaaagtctacgaaagcttttttctcagaaagatgagacttgacaatgccacttggggc…
>2_CY124915_2008.51
atgacattggctaaaattgaattgttaaaacaactgttaagggacaatgaagccaaaacagtactgaaacaaacaacagtagatcaatataacataataagaaaattcaatacatcaagaattgaaaagaacccttcattaaggatgaagtgggcaatgtgttctaattttcccttggctttgaccaagggtgacatggcaaacagaatccccttggaatacaagggaatacaacttaaaacaaatgctgaagacataggaaccaaaggccaaatgtgctcaatagcagcagttacctggtggaatacatatggaccaataggagatactgaaggtttcgaaaaagtctacgaaagcttttttctcagaaagatgagacttgacaatgccacttggggc…
>2_CY124923_2008.51
atgacattggctaaaattgaattgttaaaacaactgttaagggacaatgaagccaaaacagtactgaaacaaacaacagtagatcaatataacataataagaaaattcaatacatcaagaattgaaaagaacccttcattaaggatgaagtgggcaatgtgttctaattttcccttggctttgaccaagggtgacatggcaaacagaatccccttggaatacaagggaatacaacttaaaacaaatgctgaagacataggaaccaaaggccaaatgtgctcaatagcagcagttacctggtggaatacatatggaccaataggagatactgaaggtttcgaaaaagtctacgaaagcttttttctcagaaagatgagacttgacaatgccacttggggc…
>2_CY124931_2008.51
atgacattggctaaaattgaattgttaaaacaactgttaagggacaatgaagccaaaacagtactgaaacaaacaacagtagatcaatataacataataagaaaattcaatacatcaagaattgaaaagaacccttcattaaggatgaagtgggcaatgtgttctaattttcccttggctttgaccaagggtgacatggcaaacagaatccccttggaatacaagggaatacaacttaaaacaaatgctgaagacataggaaccaaaggccaaatgtgctcaatagcagcagttacctggtggaatacatatggaccaataggagatactgaaggtttcgaaaaagtctacgaaagcttttttctcagaaagatgagacttgacaatgccacttggggc…
>2_CY124939_2008.51
atgacattggctaaaattgaattgttaaaacaactgttaagggacaatgaagccaaaacagtactgaaacaaacaacagtagatcaatataacataataagaaaattcaatacatcaagaattgaaaagaatccttcattaaggatgaagtgggcaatgtgttctaattttcccttggctttgaccaagggtgacatggcaaacagaatccccttggaatacaagggaatacaacttaaaacaaatgctgaagacataggaaccaaaggccaaatgtgctcaatagcagcagttacctggtggaatacatatggaccaataggagatactgaaggtttcgaaaaagtctacgaaagcttttttctcagaaagatgagacttgacaatgccacttggggc…
>2_CY124947_2008.58
atgacattggctaaaattgaattgttaaaacaactgttaagggacaatgaagccaaaacagtactgaaacaaacaacagtagatcaatataacataataagaaaattcaatacatcaagaattgaaaagaatccttcattaaggatgaagtgggcaatgtgttctaattttcccttggctttgaccaagggtgacatggcaaacagaatccccttggaatacaagggaatacaacttaaaacaaatgctgaagacataggaaccaaaggccaaatgtgctcaatagcagcagttacctggtggaatacatatggaccaataggagatactgaaggtttcgaaaaagtctacgaaagcttttttctcagaaagatgagacttgacaatgccacttggggc…
>2_CY124955_2008.58
atgacattggctaaaattgaattgttaaaacaactgttaagggacaatgaagccaaaacagtactgaaacaaacaacagtagatcaatataacataataagaaaattcaatacatcaagaattgaaaagaatccttcattaaggatgaagtgggcaatgtgttctaattttcccttggctttgaccaagggtgacatggcaaacagaatccccttggaatacaagggaatacaacttaaaacaaatgctgaagacataggaaccaaaggccaaatgtgctcaatagcagcagttacctggtggaatacatatggaccaataggagatactgaaggtttcgaaaaagtctacgaaagcttttttctcagaaagatgagacttgacaatgccacttggggc…
>2_CY124963_2008.58
atgacattggctaaaattgaattgttaaaacaactgttaagggacaatgaagccaaaacagtactgaaacaaacaacagtagatcaatataacataataagaaaattcaatacatcaagaattgaaaagaacccttcattaaggatgaagtgggcaatgtgttctaattttcccttggctttgaccaagggtgacatggcaaacagaatccccttggaatacaagggaatacaacttaaaacaaatgctgaagacataggaaccaaaggccaaatgtgctcaatagcagcagttacctggtggaatacatatggaccaataggagatactgaaggtttcgaaaaagtctacgaaagcttttttctcagaaagatgagacttgacaatgccacttggggc…
>2_CY124971_2008.67
atgacattggctaaaattgaattgttaaaacaactgttaagggacaatgaagccaaaacagtactgaaacaaacaacagtagatcaatataacataataagaaaattcaatacatcaagaattgaaaagaacccttcattaaggatgaagtgggcgatgtgttctaattttcccttggctttgaccaagggtgacatggcaaacagaatccccttggaatacaagggaatacaacttaaaacaaatgctgaagacataggaaccaaaggccaaatgtgctcaatagcagcagttacctggtggaatacatatggaccaataggagatactgaaggtttcgaaaaagtctacgaaagcttttttctcagaaagatgagacttgacaatgccacttggggc…
>2_CY124979_2008.67
atgacattggctaaaattgaattgttaaaacaactgttaagggacaatgaagccaaaacagtactgaaacaaacaacagtagatcaatataacataataagaaaattcaatacatcaagaattgaaaagaacccttcattaaggatgaagtgggcaatgtgttctaattttcccttggctttgaccaagggtgacatggcaaacagaatccccttggaatacaagggaatacaacttaaaacaaatgctgaagacataggaaccaaaggccaaatgtgctcaatagcagcagttacctggtggaatacatatggaccaataggagatactgaaggtttcgaaaaagtctacgaaagcttttttctcagaaagatgagacttgacaatgccacttggggc…
>2_CY124987_2008.67
atgacattggctaaaattgaattgttaaaacaactgttaagggacaatgaagccaaaacagtactgaaacaaacaacagtagatcaatataacataataagaaaattcaatacatcaagaattgaaaagaacccttcattaaggatgaagtgggcaatgtgttctaattttcccttggctttgaccaagggtgacatggcaaacagaatccccttggaatacaagggaatacaacttaaaacaaatgctgaagacataggaaccaaaggccaaatgtgctcaatagcagcagttacctggtggaatacatatggaccaataggagatactgaaggtttcgaaaaagtctacgaaagcttttttctcagaaagatgagacttgacaatgccacttggggc…
>2_CY124995_2008.67
atgacattggctaaaattgaattgttaaaacaactgttaagggacaatgaagccaaaacagtactgaaacaaacaacagtagatcaatataacataataagaaaattcaatacatcaagaattgaaaagaacccttcattaaggatgaagtgggcaatgtgttctaattttcccttggctttgaccaagggtgacatggcaaacagaatccccttggaatacaagggaatacaacttaaaacaaatgctgaagacataggaaccaaaggccaaatgtgctcaatagcagcagttacctggtggaatacatatggaccaataggagatactgaaggtttcgaaaaagtctacgaaagcttttttctcagaaagatgagacttgacaatgccacttggggc…
>2_CY125003_2008.92
atgacattggctaaaattgaattgttaaaacaactgttaagggacaatgaagccaaaacagtactgaaacaaacaacagtagatcaatataacataataagaaaattcaatacatcaagaattgaaaagaacccttcattaaggatgaagtgggcaatgtgttctaattttcccttggctttgaccaagggtgacatggcaaacagaatccccttggaatacaagggaatacaacttaaaacaaatgctgaagacataggaaccaaaggccaaatgtgctcaatagcagcagttacctggtggaatacatatggaccaataggagatactgaaggtttcgaaaaagtctacgaaagcttttttctcagaaagatgagacttgacaatgccacttggggc…
>2_DQ508910_1986.5
atgacattggccaaaattgaattgttaaaacaactgttaagggacaatgaagccaaaacggttttgaaacaaacaacggtagaccaatataacataataagaaaattcaatacatcaagaattgaaaagaacccttcattaaggatgaagtgggccatgtgttctaattttcccttggctctaaccaagggtgatatggcaaatagaatccccttggaatacaagggaatacaacttaaaacaaatgctgaagacataggaaccaaaggccaaatgtgctcaatagcagcggttacttggtggaatacatatggaccaataggagatactgaaggtttcgaaagggtctacgaaagcttttttctcagaaagatgagacttgataatgccacttggggc…
>2_EF626635_1999.17
atgacattggctaaaattgaattgttaaaacaactgttaagggacaatgaagccaaaacagtattgaaacaaacaacagtagatcaatataacataataagaaaattcaatacatcaagaattgaaaagaacccttcattaaggatgaagtgggcaatgtgttctaattttcccttggctttgaccaagggtgacatggcaaacagaatccccttggaatacaagggaatacaacttaaaacaaatgctgaagacataggaaccaaaggccaaatgtgctcaatagcagcagttacctggtggaatacatatggaccaataggagatactgaaggtttcgaaaaagtctacgaaagcttttttctcagaaagatgagacttgacaatgccacttggggc…
>2_EU305612_2007.58
atgacattggctaaaattgaattgttaaaacaactgttaagggacaatgaagccaaaacagtactgaaacaaacaacagtagatcaatataacataataagaaagttcaatacatcaagaattgaaaagaacccttcattaaggatgaagtgggcgatgtgttctaattttcccttggctttgaccaagggtgacatggcaaacagaatccccttggaatacaagggaatacaacttaaaacaaatgctgaagacataggaaccaaaggccaaatgtgctcaatagcagcagttacctggtggaatacatatggaccaataggagatactgaaggtttcgaaaaagtctacgaaagcttttttctcagaaagatgagacttgacaatgccacttggggt…
>2_JX266882_2007.42
atgacattggctaaaattgaattgttaaaacaactgttaagggacaatgaagccaaaacagtactgaaacaaacaacagtagatcaatataacataataagaaagttcaatacatcaagaattgaaaagaacccttcattaaggatgaagtgggcgatgtgttctaattttcccttggctttgaccaagggtgaaatggcaaacagaatccccttggaatacaagggaatacaacttaaaacaaatgctgaagacataggaaccaaaggccaaatgtgctcaatagcagcagttacctggtggaatacatatggaccaataggagatactgaaggtttcgaaaaagtctacgaaagcttttttctcagaaagatgagacttgacaatgccacttggggc…
>2_JX266883_2008.17
atgacattggctaaaattgaattgttaaaacaactgttaagggacaatgaagccaaaacagtactgaaacaaacaacagtagatcaatataacataataagaaaattcaatacatcaagaattgaaaagaacccttcattaaggatgaagtgggcgatgtgttctaattttcccttggctttgaccaagggtgacatggcaaacagaatccccttggaatacaagggaatacaacttaaaacaaatgctgaagacataggaaccaaaggccaaatgtgctcaatagcagcagttacctggtggaatacatatggaccaataggagatactgaaggtttcgaaaaagtctacgaaagcttttttctcagaaagatgagacttgacaatgccacttggggc…
>2_JX266884_2008.33
atgacattggctaaaattgaattgttaaaacaactgttaagggacaatgaagccaaaacagtactgaaacaaacaacagtagatcaatataacataataagaaaattcaatacatcaagaattgaaaagaacccttcattaaggatgaagtgggcgatgtgttctaattttcccttggctttgaccaagggtgacatggcaaacagaatccccttggaatacaagggaatacaacttaaaacaaatgctgaagacataggaaccaaaggccaaatgtgctcaatagcagcagttacctggtggaatacatatggaccaataggagatactgaaggtttcgaaaaagtctacgaaagcttttttctcagaaagatgagacttgacaatgccacttggggc…
>2_JX266885_2010.33
atgacattggctaaaattgaattgttaaaacaactgttaagggacaatgaagccaaaacagtactgaaacaaacaacagtagatcaatataacataataagaaaattcaatacatcaagaattgaaaagaacccttcattaaggatgaagtgggcgatgtgttctaattttcccttggctttgaccaagggtgacatggcaaacagaatccccttggaatacaagggaatacaacttaaaacaaatgctgaagacataggaaccaaaggccaaatgtgctcaatagcagcagttacctggtggaatacatatggaccaataggagatactgaaggtttcgaaaaagtctacgaaagcttttttctcagaaagatgagacttgacaatgccacttggggc…
>2_JX266886_2011.99
atgacattggccaaaattgaattgttaaaacaactgttaagggacaatgaagccaaaacagtgctgaaacaaacaacagtagatcaatataacataataagaaaattcaatacatcaagaattgaaaagaacccttcattaaggatgaagtgggcgatgtgttctaattttcccttggctttgaccaagggtgacatggcaaacagaatccccttggaatacaaggggatacaacttaaaacaaatgctgaagacataggaacaaaaggccaaatgtgctcaatagcagcagttacctggtggaatacatatggaccaataggagatactgaaggtttcgaaaaagtctacgaaagcttttttctcagaaagatgagacttgacaatgccacttggggc…
>2_JX266887_2011.99
atgacattggctaaaattgaattgttaaaacaactgttaagggacaatgaagccaaaacagtgctgaaacaaacaacagtagatcaatataacataataagaaaattcaatacatcaagaattgaaaagaacccttcattaaggatgaagtgggcgatgtgttctaattttcccttggctttgaccaagggtgacatggcaaacagaatccccttggaatacaaggggatacaacttaaaacaaatgctgaagacataggaacaaaaggccaaatgtgctcaatagcagcagttacctggtggaatacatatggaccaataggagatactgaaggtttcgaaaaagtctacgaaagcttttttctcagaaagatgagacttgacaatgccacttggggc…
>2_JX266888_2012.17
atgacattggctaaaattgaattgttaaaacaactgttaagggacaatgaagccaaaacagtgctgaaacaaacaacagtagatcaatataacataataagaaaattcaatacatcaagaattgaaaagaacccttcattaaggatgaagtgggcgatgtgttctaattttcccttggctttgaccaagggtgacatggcaaacagaatccccttggaatacaaggggatacaacttaaaacaaatgctgaagacataggaacaaaaggccaaatgtgttcaatagcagcagttacctggtggaatacatatggaccaataggagatactgaaggtttcgaaaaagtctacgaaagcttttttctcagaaagatgagacttgacaatgccacttggggc…
>2_JX266889_2012.08
atgacattggctaaaattgaattgttaaaacaactgttaagggacaatgaagccaaaacagtgctgaaacaaacaacagtagatcaatataacataataagaaaattcaatacatcaagaattgaaaagaacccttcattaaggatgaagtgggcgatgtgttctaattttcccttggctttgaccaagggtgacatggcaaacagaatccccttggaatacaaggggatacaacttaaaacaaatgctgaagacataggaacaaaaggccaaatgtgctcaatagcagcagttacctggtggaatacatatggaccaataggagatactgaaggtttcgaaaaagtctacgaaagcttttttctcagaaagatgagacttgacaatgccacttggggc…
>3_AY504601_2000.5
atggatacttttattacaagaaacttccagactacaataatacaaaaggccaaaaacacaatggcagaatttagtgaagatcctgaattacaaccagcaatgctattcaacatctgcgtccatctagaggtttgctatgtaataagtgacatgaattttcttgacgaagaaggaaaagcatatacagcattagaaggacaagggaaagaacaaaatttgagaccacaatatgaagtaattgagggaatgccaagaaccatagcatggatggtccaaagatccttagctcaagagcatggaatagagactcccaagtatctggctgatttgtttgattataaaaccaagagatttatagaagttgggataacaaaaggattggctgatgattacttttgg…
>3_AY504609_2001.5
atggatacttttattacaagaaatttccagactacaataatacaaaaggccaaaaacacaatggcagaatttagtgaagatcctgaactacaaccagcaatgctattcaacatctgcgtccatctagaggtttgctatgtaataagtgacatgaattttcttgacgaagaaggaaaagcatatacagcattagaaggacaagggaaagaacaaaacttgagaccacaatatgaagtaattgagggaatgccaagaaccatagcatggatggtccaaagatccttagctcaagagcatggaatagagactccaaggtatctggctgatttgtttgattataaaaccaagagatttatagaagttggaataacaaaaggattggctgatgattacttttgg…
>3_AY582033_1991.5
atggatacttttattacaagaaacttccagactacaataatacaaaaggccaaaaacacaatggcagaatttagtgaagatcctgaattacaaccagcaatgctattcaacatctgcgtccatctagaggtttgctatgtaataagtgacatgaattttcttgacgaagaaggaaaaacatatacagcattagaaggacaaggaaaagaacaaaacttgagaccacaatatgaagtaattgagggaatgccaagaaacatagcatggatggtccaaagatccttagctcaagagcatggaatagagactccaaagtatctggctgatttgtttgattataaaaccaagaggtttatagaagttggaataacaaaaggattggctgatgattacttttgg…
>3_AY582034_1993.5
atggatacttttattacaagaaacttccagactacaataatacaaaaggccaaaaacacaatggcagaatttagtgaagatcctgaattacaaccagcaatgctattcaacatctgcgtccatctagaagtttgctatgtaataagtgacatgaattttcttgacgaagaaggaaaaacatatacagcattagaaggacaaggaaaagaacaaaacttgagaccacaatatgaagtaattgagggaatgccaagaaacatagcatggatggttcaaagatccttagctcaagagcatggaatagagactccaaagtatctggctgatttgtttgattataaaaccaagaggtttatagaagttggaataacaaaaggattggctgatgattacttttgg…
>3_AY582037_1994.5
atggatacttttattacaagaaacttccagactacaataatacaaaaggccaaaaacacaatggcagaatttagtgaagatcctgaattacaaccagcaatgctattcaacatctgcgtccatctggaggtctgctatgtaataagtgatatgaattttcttgatgaagaaggaaaaacatatacagcattagaaggacaaggaaaagaacaaaacttgagaccacaatatgaagtaattgagggaatgccaagaaacatagcatggatggttcaaagatccttagcccaagagcatggaatagagactccaaggtatctggctgatttattcgattatagaaccaaaaggtttatagaagttggaataacaaaaggattggctgacgattacttttgg…
>3_AY582038_1996.5
atggatacttttattacaagaaacttccagactacaataatacaaaaggccaaaaacacaatggcagaatttagtgaagatcctgaattacaaccagcaatgctattcaacatctgcgtccatctggaggtctgctatgtaataagtgatatgaattttcttgatgaagaaggaaaaacatatacagcattagaaggacaaggaaaagaacaaaacttgagaccacaatatgaagtaattgagggaatgccaagaaacatagcatggatggttcaaagatccttagcccaagagcatggaatagagactccaaggtatctggctgatttattcgattatagaaccaaaaggtttatagaagttggaataacaaaaggattggctgacgattacttttgg…
>3_AY582039_1997.5
atggatacttttattacaagaaacttccagactacaataatacaaaaggccaaaaacacaatggcagaatttagtgaagatcctgaactacaaccagcaatgctattcaacatctgcgtccatctagaggtttgctatgtaataagtgacatgaattttcttgacgaagaaggaaaagcatatacagcattagaaggacaagggaaagaacaaaacctgagaccacaatatgaagtaattgagggaatgccaagaaccatagcatggatggtccaaagatccttagctcaagagcatggaatagagactccaaagtatctggctgatttgtttgattataaaaccaagagatttatagaagttggaataacaaaaggattggctgatgattacttttgg…
>3_AY582040_1998.5
atggatacttttattacaagaaacttccagactacaataatacaaaaggccaaaaacacaatggcagaatttagtgaagatcctgaactacaaccagcaatgctattcaacatctgcgtccatctagaggtttgctatgtaataagtgacatgaattttcttgacgaagaaggaaaagcatatacagcattagaaggacaagggaaagaacaaaacctgagaccacaatatgaagtaattgagggaatgccaagaaccatagcatggatggtccaaagatccttagctcaagagcatggaatagagactccaaagtatctggctgatttgtttgattataaaaccaagagatttatagaagttggaataacaaaaggattggctgatgattacttttgg…
>3_AY582041_2001.5
atggatacttttattacaagaaacttccagactacaataatacaaaaggccaaaaacacaatggcagaatttagtgaagatcctgaattacaaccagcaatgctattcaacatctgcgtccatctagaggtttgctatgtaataagtgacatgaattttcttgacgaagaaggaaaagcatatacagcattagaaggacaagggaaagaacaaaatttgagaccacaatatgaagtaattgagggaatgccaagaaccatagcatggatggtccaaagatccttagctcaagagcatggaatagagactcccaagtatctggctgatttgtttgattataaaaccaagagatttatagaagttggaataacaaaaggattggctgatgattacttttgg…
>3_AY582042_2001.5
atggatacttttattacaagaaacttccagactacaataatacaaaaggccaaaaacacaatggcagaatttagtgaagatcctgaatcacaaccagcaatgctattcaacatctgcgtccatctagaggtttgctatgtaataagtgacatgaattttctcgacgaagaaggaaaagcatatacagcattagaaggacaagggaaagaacaaaatttgagaccacaatatgaagtaattgagggaatgccaagaaccatagcatggatggtccaaagatccttagctcaagagcatggaatagagactcccaagtatctggccgatttgtttgattataaaaccaagagatttatagaagttggaataacaaaaggattggctgatgattacttttgg…
>3_AY582043_2001.5
atggatacttttattacaagaaacttccagactacaataatacaaaaggccaaaaacacaatggcagaatttagtgaagatcctgaattacaaccagcaatgctattcaacatctgcgtccatctagaggtttgctatgtaataagtgacatgaattttcttgacgaagaaggaaaagcatatacagcattagaaggacaagggaaagaacaaaatttgagaccacaatatgaagtaattgagggaatgccaagaaccatagcatggatggtccaaagatccttagctcaagagcatggaatagagactcccaagtatctggctgatttgtttgattataaaaccaagagatttatagaagttggaataacaaaaggattggctgatgattacttttgg…
>3_AY582044_2002.5
atggatacttttattacaagaaacttccagactacaataatacaaaaggccaaaaacacaatggcagaatttagtgaagatcctgaattacaaccagcaatgctattcaatatctgcgtccatctagaggtttgctatgtaataagtgacatgaattttcttgacgaagaaggaaaagcatatacagcattagaaggacaagggaaagaacaaaatttgagaccacaatatgaagtaattgagggaatgccaagaaccatagcatggatggtccaaagatccttagctcaagagcatggaatagagactcccaagtatctggctgatttgtttgattataaaaccaagagatttatagaagttggaataacaaaaggattggctgatgattacttttgg…
>3_AY582045_2003.5
atggatacttttattacaagaaacttccagactacaataatacaaaaggccaaaaacacaatggcagaatttagtgaagatcctgaattacaaccagcaatgctattcaatatctgcgtccatctagaggtctgctatgtaataagtgacatgaattttcttgacgaagaaggaaaagcatatacagcattagaaggacaagggaaagaacaaaatttgagaccacaatatgaagtaattgagggaatgccaagaaccatagcatggatggtccaaagatccttagctcaagagcatggaatagagactcccaagtatctggctgatttgtttgattataaaaccaagagatttatagaagttggaataacaaaaggattggctgatgattacttttgg…
>3_AY687392_1998.5
atggatacttttattacaagaaacttccagactacaataatacaaaaggccaaaaacacaatggcagaatttagtgaagatcctgaactacaaccagcaatgctattcaacatctgcgtccatctagaggtttgctatgtaataagtgacatgaatttccttgacgaagaaggaaaagcatatacagcattagaaggacaagggaaagaacaaaacttgagaccacaatatgaagtaattgagggaatgccaagaactatagcatggatggtccaaagatccttagctcaagagcatggaatagagactccaaagtatctggctgatttgtttgattataaaaccaagagatttatagaagttggaataacaaaaggattggctgatgattacttttgg…
>3_CY018028_1997.08
atggatacttttattacaagaaacttccagactacaataatacaaaaggccaaaaacacaatggcagaatttagtgaagatcctgaattacaaccagcaatgctattcaacatctgcgtccatctagaggtttgctatgtaataagtgacatgaattttcttgacgaagaaggaaaagcatatacagcattagaaggacaagggaaagaacaaaacttgagaccacaatatgaagtaattgagggaatgccaagaaccatagcatggatggtccaaagatccttagctcaagagcatggaatagagactccaaagtatctggctgatttgtttgattataaaaccaagagatttatagaagttggaataacaaaaggattggctgatgattacttttgg…
>3_CY018036_1997.08
atggatacttttattacaagaaacttccagactacaataatacaaaaggccaaaaacacaatggcagaatttagtgaagatcctgaattacaaccagcaatgctattcaacatctgcgtccatctagaggtttgctatgtaataagtgacatgaattttcttgacgaagaaggaaaagcatatacagcattagaaggacaagggaaagaacaaaacttgagaccacaatatgaagtaattgagggaatgccaagaaccatagcatggatggtccaaagatccttagctcaagagcatggaatagagactccaaagtatctggctgatttgtttgattataaaaccaagagatttatagaagttggaataacaaaaggattggctgatgattacttttgg…
>3_CY018044_1997.25
atggatacttttattacaagaaacttccagactacaataatacaaaaggccaaaaacacaatggcagaatttagtgaagatcctgaattacaaccagcaatgctattcaacatctgcgtccatctagaggtttgctatgtaataagtgacatgaattttcttgacgaagaaggaaaagcatatacagcattagaaggacaagggaaagaacaaaacttgagaccacaatatgaagtaattgagggaatgccaagaaccatagcatggatggtccaaagatccttagctcaagagcatggaatagagactccaaagtatctggctgatttgtttgattataaaaccaagagatttatagaagttggaataacaaaaggattggctgatgattatttttgg…
>3_CY018051_1998.42
atggatacttttattacaagaaacttccagactacaataatacaaaaggccaaaaacacaatggcagaatttagtgaagatcctgaattacaaccagcaatgctattcaacatctgcgtccatctagaggtttgctatgtaataagtgacatgaattttcttgacgaagaaggaaaagcatatacagcattagaaggacaagggaaagaacaaaacttgagaccacaatatgaagtaattgagggaatgccaagaaccatagcatggatggtccaaagatccttagctcaagagcatggaatagagactccaaagtatctggctgatttgtttgattataaaaccaagagatttatagaagttggaataacaaaaggattggctgatgattacttttgg…
>3_CY018058_1999.17
atggatacttttattacaagaaacttccagactacaataatacaaaaggccaaaaacacaatggcagaatttagtgaagatcctgaattacaaccagcaatgctattcaacatctgcgtccatctagaggtttgctatgtaataagtgacatgaattttcttgacgaagaaggaaaagcatatacagcattagaaggacaagggaaagaacaaaacttgagaccacaatatgaagtaattgagggaatgccaagaaccatagcatggatggtccaaagatccttagctcaagagcatggaatagagactccaaagtatctggctgatttgtttgattataaaaccaagagatttatagaagttggaataacaaaaggattggctgatgattacttttgg…
>3_CY018066_1999.17
atggatacttttattacaagaaacttccagactacaataatacaaaaggccaaaaacacaatggcagaatttagtgaagatcctgaattacaaccagcaatgctattcaacatctgcgtccatctagaggtttgctatgtaataagtgacatgaattttcttgacgaagaaggaaaagcatatacagcattagaaggacaagggaaagaacaaaacttgagaccacaatatgaagtaattgagggaatgccaagaaccatagcatggatggtccaaagatccttagctcaagagcatggaatagagactccaaagtatctggctgatttgtttgattataaaaccaagagatttatagaagttggaataacaaaaggattggctgatgattacttttgg…
>3_CY018074_1999.17
atggatacttttattgcaagaaacttccagactacaataatacaaaaggccaaaaacacaatggcagaatttagtgaagatcctgaattacaaccagcaatgctattcaacatctgcgtccatctagaggtttgctatgtaataagtgacatgaattttcttgacgaagaaggaaaagcatatacagcattagaaggacaagggaaagaacaaaacttgagaccacaatatgaagtaattgagggaatgccaagaaccatagcatggatggtccaaagatccttagctcaagagcatggaatagagactccaaagtatctggctgatttgtttgattataaaaccaagagatttatagaagttggaataacaaaaggattggctgatgattacttttgg…
>3_CY018082_1999.17
atggatacttttattacaagaaacttccagactacaataatacaaaaggccaaaaacacaatggcagaatttagtgaagatcctgaattacaaccagcaatgctattcaacatctgcgtccatctagaggtttgctatgtaataagtgacatgaattttcttgacgaagaaggaaaagcatatacagcattagaaggacaagggaaagaacaaaacttgagaccacaatatgaagtaattgagggaatgccaagaaccatagcatggatggtccaaagatccttagctcaagagcatggaatagagactccaaagtatctggctgatttgtttgattataaaaccaagagatttatagaagttggaataacaaaaggattggctgatgattacttttgg…
>3_CY018090_1999.17
atggatacttttattgcaagaaacttccagactacaataatacaaaaggccaaaaacacaatggcagaatttagtgaagatcctgaattacaaccagcaatgctattcaacatctgcgtccatctagaggtttgctatgtaataagtgacatgaattttcttgacgaagaaggaaaagcatatacagcattagaaggacaagggaaagaacaaaacttgagaccacaatatgaagtaattgagggaatgccaagaaccatagcatggatggtccaaagatccttagctcaagagcatggaatagagactccaaagtatctggctgatttgtttgattataaaaccaagagatttatagaagttggaataacaaaaggattggctgatgattacttttgg…
>3_CY018098_1999.17
atggatacttttattgcaagaaacttccagactacaataatacaaaaggccaaaaacacaatggcagaatttagtgaagatcctgaattacaaccagcaatgctattcaacatctgcgtccatctagaggtttgctatgtaataagtgacatgaattttcttgacgaagaaggaaaagcatatacagcattagaaggacaagggaaagaacaaaacttgagaccacaatatgaagtaattgagggaatgccaagaaccatagcatggatggtccaaagatccttagctcaagagcatggaatagagactccaaagtatctggctgatttgtttgattataaaaccaagagatttatagaagttggaataacaaaaggattggctgatgattacttttgg…
>3_CY018106_2000.25
atggatacttttattacaagaaacttccagactacaataatacaaaaggccaaaaacacaatggcagaatttagtgaagatcctgaattacaaccagcaatgctattcaacatctgcgtccatctagaggtttgctatgtaataagtgacatgaattttcttgacgaagaaggaaaagcatatacagcattagaaggacaagggaaagaacaaaatttgagaccacaatatgaagtaattgagggaatgccaagaaccatagcatggatggtccaaagatccttagctcaagagcatggaatagagactcccaagtatctggctgatttgtttgattataaaaccaagagatttatagaagttggaataacaaaaggattggccgatgattacttttgg…
>3_CY018114_2000.25
atggatacttttattacaagaaacttccagactacaataatacaaaaggccaaaaacacaatggcagaatttagtgaagatcctgaattacaaccagcaatgctattcaacatctgcgtccatctagaggtttgctatgtaataagtgacatgaattttcttgacgaagaaggaaaagcatatacagcattagaaggacaagggaaagaacaaaatttgagaccacaatatgaagtaattgaggggatgccaagaaccatagcatggatggtccaaagatccttagctcaagagcatggaatagagactcccaagtatctggctgatttgtttgattataaaaccaagaggtttatagaagttggaataacaaaaggattggctgatgattacttttgg…
>3_CY018122_2000.33
atggatacttttattacaagaaacttccagactacaataatacaaaaggccaaaaacacaatggcagaatttagtgaagatcctgaattacaaccagcaatgctattcaacatctgcgtccatctagaggtttgctatgtaataagtgacatgaattttcttgacgaagaaggaaaagcatatacagcattagaaggacaagggaaagaacaaaatttgagaccacaatatgaagtaattgagggaatgccaagaaccatagcatggatggtccaaagatccttagctcaagagcatggaatagagactcccaagtatctggctgatttgtttgattataaaaccaagagatttatagaagttggaataacaaaaggattggctgatgattacttttgg…
>3_CY018130_2001.5
atggatacttttattacaagaaacttccagactacaataatacaaaaggccaaaaacacaatggcagaatttagtgaagatcctgaatcacaaccagcaatgctattcaacatctgcgtccatctagaggtttgctatgtaataagtgacatgaattttcttgacgaagaaggaaaagcatatacagcattagaaggacaagggaaagaacaaaatttgagaccacaatatgaagtaattgagggaatgccaagaaccatagcatggatggtccaaagatccttagctcaagagcatggaatagagactcccaagtatctggctgatttgtttgattataaaaccaagagatttatagaagttggaataacaaaaggattggctgatgattacttttgg…
>3_CY018138_2001.5
atggatacttttattacaagaaacttccagactacaataatacaaaaggccaaaaacacaatggcagaatttagtgaagatcctgaattacaaccagcaatgctattcaacatctgcgtccatctagaggtttgctatgtaataagtgacatgaattttcttgacgaagaaggaaaagcatatacagcattagaaggacaagggaaagaacaaaatttgagaccacaatatgaagtaattgagggaatgccaagaaccatagcatggatggtccaaagatccttagctcaagagcatggaatagagactcccaagtatctggctgatttgtttgattataaaaccaagagatttatagaagttggaataacaaaaggattggctgatgattacttttgg…
>3_CY018146_2001.5
atggatacttttattacaagaaacttccagactacaataatacaaaaggccaaaaacacaatggcagaatttagtgaagatcctgaattacaaccagcaatgctattcaacatctgcgtccatctagaggtttgctatgtaataagtgacatgaattttcttgacgaagaaggaaaagcatatacagcattagaaggacaagggaaagaacaaaatttgagaccacaatatgaagtaattgagggaatgccaagaaccatagcatggatggtccaaagatccttagctcaagagcatggaatagagactcccaagtatctggctgatttgtttgattataaaaccaagagatttatagaagttggaataacaaaaggattggctgatgattacttttgg…
>3_CY018154_2002.25
atggatacttttattgcaagaaacttccagactacaataatacaaaaggccaaaaacacaatggcagaatttagtgaagatcctgagttacaaccagcaatgctattcaacatctgcgtccatctagaggtttgctatgtaataagtgacatgaattttcttgacgaagaaggaaaagcatatacagcattagaaggacaagggaaagaacaaaatttgagaccacaatatgaagtaattgagggaatgccaagaaccatagcatggatggtccaaagatccttagctcaagagcatggaatagagactcccaagtatctggctgatttgtttgattataaaaccaagagatttatagaagttggaataacaaaaggattggctgatgattacttttgg…
>3_CY018162_2002.25
atggatacttttattacaagaaacttccagactacaataatacaaaaggccaaaaacacaatggcagaatttagtgaagatcctgaattacaaccagcaatgctattcaatatctgcgtccatctagaggtttgctatgtaataagtgacatgaattttcttgacgaagaaggaaaagcatatacagcattagaaggacaagggaaagaacaaaatttgagaccacaatatgaagtaattgagggaatgccaagaaccatagcatggatggtccaaagatccttagctcaagagcatggaatagagactcccaagtatctggctgatttgtttgattataaaaccaagagatttatagaagttggaataacaaaaggattggctgatgattacttttgg…
>3_CY018170_2002.17
atggatacttttattacaagaaacttccagactacaataatacaaaaggccaaaaacacaatggcagaatttagtgaagatcctgaattacaaccagcaatgctattcaatatctgcgtccatctagaggtttgctatgtaataagtgacatgaattttcttgacgaagaaggaaaagcatatacagcattagaaggacaagggaaagaacaaaatttgagaccacaatatgaagtaattgagggaatgccaagaaccatagcatggatggtccaaagatccttagctcaagagcatggaatagagactcccaagtatctggctgatttgtttgattataaaaccaagagatttatagaagttggaataacaaaaggattggctgatgattacttttgg…
>3_CY018178_2002.25
atggatacttttattacaagaaacttccagactacaataatacaaaaggccaaaaacacaatggcagaatttagtgaagatcctgaattacaaccagcaatgctattcaatatctgcgtccatctagaggtttgctatgtaataagtgacatgaattttcttgacgaagaaggaaaagcatatacagcattagaaggacaagggaaagaacaaaatttgagaccacaatatgaagtaattgagggaatgccaagaaccatagcatggatggtccaaagatccttagctcaagagcatggaatagagactcccaagtatctggctgatttgtttgattataaaaccaagagatttatagaagttggaataacaaaaggattggctgatgattacttttgg…
>3_CY018186_2002.25
atggatacttttattacaagaaacttccagactacaataatacaaaaggccaaaaacacaatggcagaatttagtgaagatcctgaattacaaccagcaatgctattcaatatctgcgtccatctagaggtttgctatgtaataagtgacatgaattttcttgacgaagaaggaaaagcatatacagcattagaaggacaagggaaagaacaaaatttgagaccacaatatgaagtaattgagggaatgccaagaaccatagcatggatggtccaaagatccttagctcaagagcatggaatagagactcccaagtatctggctgatttgtttgattataaaaccaagagatttatagaagttggaataacaaaaggattggctgatgattacttttgg…
>3_CY018194_2002.25
atggatacttttattacaagaaacttccagactacaataatacaaaaggccaaaaacacaatggcagaatttagtgaagatcctgaattacaaccagcaatgctattcaatatctgcgtccatctagaggtttgctatgtaataagtgacatgaattttcttgacgaagaaggaaaagcatatacagcattagaaggacaagggaaagaacaaaatttgagaccacaatatgaagtaattgagggaatgccaagaaccatagcatggatggtccaaagatccttagctcaagagcatggaatagagactcccaagtatctggctgatttgtttgattataaaaccaagagatttatagaagttggaataacaaaaggattggctgatgattacttttgg…
>3_CY018202_2003.5
atggatacttttattacaagaaacttccagactacaataatacaaaaggccaaaaacacaatggcagaatttagtgaagatcctgaattacaaccagcaatgctattcaatatctgcgtccatctagaggtttgctatgtaataagtgacatgaattttcttgacgaagaaggaaaagcatatacagcattagaaggacaagggaaagaacaaaatttgagaccacaatatgaagtaattgagggaatgccaagaaccatagcatggatggtccaaagatccttagctcaagagcatggaatagagactcccaagtatctggctgatttgtttgattataaaaccaagagatttatagaagttggaataacaaaaggattggctgatgattacttttgg…
>3_CY018210_2003.5
atggatacttttattacaagaaacttccagactacaataatacaaaaggccaaaaacacaatggcagaatttagtgaagatcctgaattacaaccagcaatgctattcaatatctgcgtccatctagaggtttgctatgtaataagtgacatgaattttcttgacgaagaaggaaaagcatatacagcattagaaggacaagggaaagaacaaaatttgagaccacaatatgaagtaattgagggaatgccaagaaccatagcatggatggtccaaagatccttagctcaagagcatggaatagagactcccaagtatctggctgatttgtttgattataaaaccaagagatttatagaagttggaataacaaaaggattggctgatgattacttttgg…
>3_CY018218_2003.5
atggatacttttattacaagaaacttccagactacaataatacaaaaggccaaaaacacaatggcagaatttagtgaagatcctgaattacaaccagcaatgctattcaatatctgcgtccatctagaggtttgctatgtaataagtgacatgaattttcttgacgaagaaggaaaagcatatacagcattagaaggacaagggaaagaacaaaatttgagaccacaatatgaagtaattgagggaatgccaagaaccatagcatggatggtccaaagatccttagctcaagagcatggaatagagactcccaagtatctggctgatttgtttgattataaaaccaagagatttatagaagttggaataacaaaaggattggctgatgattacttttgg…
>3_CY018226_2003.5
atggatacttttattacaagaaacttccagactacaataatacaaaaggccaaaaacacaatggcagaatttagtgaagatcctgaattacaaccagcaatgctattcaatatctgcgtccatctagaggtttgctatgtaataagtgacatgaattttcttgacgaagaaggaaaagcatatacagcattagaaggacaagggaaagaacaaaatttgagaccacaatatgaagtaattgagggaatgccaagaaccatagcatggatggtccaaagatccttagctcaagagcatggaatagagactcccaagtatctggctgatttgtttgattataaaaccaagagatttatagaagttggaataacaaaaggattggctgatgattacttttgg…
>3_CY018234_2003.5
atggatacttttattacaagaaacttccagactacaataatacaaaaggccaaaaacacaatggcagaatttagtgaagatcctgaattacaaccagcaatgctattcaatatctgcgtccatctagaggtttgctatgtaataagtgacatgaattttcttgacgaagaaggaaaagcatatacagcattagaaggacaagggaaagaacaaaatttgagaccacaatatgaagtaattgagggaatgccaagaaccatagcatggatggtccaaagatccttagctcaagagcatggaatagagactcccaagtatctggctgatttgtttgattataaaaccaagagatttatagaagttggaataacaaaaggattggctgatgattacttttgg…
>3_CY018242_2003.5
atggatacttttattacaagaaacttccagactacaataatacaaaaggccaaaaacacaatggcagaatttagtgaagatcctgaattacaaccagcaatgctattcaatatctgcgtccatctagaggtttgctatgtaataagtgacatgaattttcttgacgaagaaggaaaagcatatacagcattagaaggacaagggaaagaacaaaatttgagaccacaatatgaagtaattgagggaatgccaagaaccatagcatggatggtccaaagatccttagctcaagagcatggaatagagactcccaagtatctggctgatttgtttgattataaaaccaagagatttatagaagttggaataacaaaaggattggctgatgattacttttgg…
>3_CY018250_2003.5
atggatacttttattacaagaaacttccagactacaataatacaaaaggccaaaaacacaatggcagaatttagtgaagatcctgaattacaaccagcaatgctattcaatatctgcgtccatctagaggtttgctatgtaataagtgacatgaattttcttgacgaagaaggaaaagcatatacagcattagaaggacaagggaaagaacaaaatttgagaccacaatatgaagtaattgagggaatgccaagaaccatagcatggatggtccaaagatccttagctcaagagcatggaatagagactcccaagtatctggctgatctgtttgattataaaaccaagagatttatagaagttggaataacaaaaggattggctgatgattacttttgg…
>3_CY018258_2003.5
atggatacttttattacaagaaacttccagactacaataatacaaaaggccaaaaacacaatggcagaatttagtgaagatcctgaattacaaccagcaatgctattcaatatctgcgtccatctagaggtttgctatgtaataagtgacatgaattttcttgacgaagaaggaaaagcatatacagcattagaaggacaagggaaagaacaaaatttgagaccacaatatgaagtaattgagggaatgccaagaaccatagcatggatggtccaaagatccttagctcaagagcatggaatagagactcccaagtatctggctgatttgtttgattataaaaccaagagatttatagaagttggaataacaaaaggattggctgatgattacttttgg…
>3_CY018266_2003.08
atggatacttttattacaagaaacttccagactacaataatacaaaaggccaaaaacacaatggcagaatttagtgaagatcctgaattacaaccagcaatgctattcaatatctgcgtccatctagaggtttgctatgtaataagtgacatgaattttcttgacgaagaaggaaaagcatatacagcattagaaggacaagggaaagaacaaaatttgagaccacaatatgaagtaattgagggaatgccaagaaccatagcatggatggtccaaagatccttagctcaagagcatggaatagagactcccaagtatctggctgatttgtttgattataaaaccaagagatttatagaagttggaataacaaaaggattggctgatgattacttttgg…
>3_CY018274_2003.08
atggatacttttatcacaagaaacttccagactacaataatacaaaaggccaaaaacacaatggcagaatttagtgaagatcctgaattacaaccagcaatgctattcaatatctgcgtccatctagaggtttgctatgtaataagtgacatgaattttcttgacgaagaaggaaaagcatatacagcattagaaggacaagggaaagaacaaaatttgagaccacaatatgaagtaattgagggaatgccaagaaccatagcatggatggtccaaagatccttagctcaagagcatggaatagagactcccaagtatctggctgatttgtttgattataaaaccaagagatttatagaagttggaataacaaaaggattggctgatgattacttttgg…
>3_CY018282_2003.08
atggatacttttattacaagaaacttccagactacaataatacaaaaggccaaaaacacaatggcagaatttagtgaagatcctgaattacaaccagcaatgctattcaatatctgcgtccatctagaggtttgctatgtaataagtgacatgaattttcttgacgaagaaggaaaagcatatacagcattagaaggacaagggaaagaacaaaatttgagaccacaatatgaagtaattgagggaatgccaagaaccatagcatggatggtccaaagatccttagctcaagagcatggaatagagactcccaagtatctggctgatttgtttgattataaaaccaagagatttatagaagttggaataacaaaaggattggctgatgattacttttgg…
>3_CY018290_2003.08
atggatacttttattacaagaaacttccagactacaataatacaaaaggccaaaaacacaatggcagaatttagtgaagatcctgaattacaaccagcaatgctattcaatatctgcgtccatctagaggtttgctatgtaataagtgacatgaattttcttgacgaagaaggaaaagcatatacagcattagaaggacaagggaaagaacaaaatttgagaccacaatatgaagtaattgagggaatgccaagaaccatagcatggatggtccaaagatccttagctcaagagcatggaatagagactcccaagtatctggctgatttgtttgattataaaaccaagagatttatagaagttggaataacaaaaggattggctgatgattacttttgg…
>3_CY018298_2003.08
atggatacttttattacaagaaacttccagactacaataatacaaaaggccaaaaacacaatggcagaatttagtgaagatcctgaattacaaccagcaatgctattcaatatctgcgtccatctagaggtttgctatgtaataagtgacatgaattttcttgacgaagaaggaaaagcatatacagcattagaaggacaagggaaagaacaaaatttgagaccacaatatgaagtaattgagggaatgccaagaaccatagcatggatggtccaaagatccttagctcaagagcatggaatagagactcccaagtatctggctgatttgtttgattataaaaccaagagatttatagaagttggaataacaaaaggattggctgatgattacttttgg…
>3_CY018306_2004.99
atggatacctttattacaagaaacttccagactacaataatacaaaaggccaaaaacacaatggcagaatttagtgaagatcctgaattacaaccagcaatgctattcaacatctgcgtccatctagaggtttgctatgtaataagtgacatgaattttcttgatgaagaaggaaaagcatatacagcattagaaggacaagggaaagaacaaaatttgagaccacaatatgaagtaattgaggggatgccaagaaccatagcatggatggtccaaagatccttagctcaagagcatggaatagagactcctaagtatctggctgatttgtttgattataaaaccaagagatttatagaagttggaataacaaaaggattggccgatgattacttttgg…
>3_CY018314_2005.08
atggatacctttattacaagaaacttccagactacaataatacaaaaggccaaaaacacaatggcagaatttagtgaagatcctgaattacaaccagcaatgctattcaacatctgcgtccatctagaggtttgctatgtaataagtgacatgaattttctcgatgaagaaggaaaagcatatacagcattagaaggacaagggaaagaacaaaatttgagaccacaatatgaagtaattgaggggatgccaagaaccatagcatggatggtccaaagatccttagctcaagagcatggaatagagactcctaagtatctggctgatttgtttgattataaaaccaagagatttatagaagttggaataacaaaaggattggccgatgattacttttgg…
>3_CY018322_2005.08
atggatacctttattacaagaaacttccagactacaataatacaaaaggccaaaaacacaatggcagaatttagtgaagatcctgaattacaaccagcaatgttattcaacatctgcgtccatctagaggtttgctatgtaataagtgacatgaattttcttgatgaagaaggaaaagcatatacagcattagaaggacaagggaaagaacaaaatttgagaccacaatacgaagtaattgaggggatgccaagaaccatagcatggatggtccaaagatccttagctcaagagcatggaatagagactcctaagtatctggctgatttgtttgattataaaaccaagagatttatagaagttggaataacaaaaggattggccgatgattacttttgg…
>3_CY018330_2005.08
atggatacctttattacaagaaacttccagactacaataatacaaaaggccaaaaacacaatggcagaatttagtgaagatcctgaattacaaccagcaatgctattcaacatctgcgtccatctagaggtttgctatgtaataagtgacatgaattttcttgatgaagaaggaaaagcatatacagcattagaaggacaagggaaagaacaaaatttgagaccacaatatgaagtaattgaggggatgccaagaaccatagcatggatggtccaaagatccttagctcaagagcatggaatagagactcctaagtatctggctgatttgtttgattataaaaccaagagatttatagaagttggaataacaaaaggattggccgatgattacttttgg…
>3_CY018338_2005.08
atggatacctttattacaagaaacttccagactacaataatacaaaaggccaaaaacacaatggcagaatttagtgaagatcctgaattacaaccagcaatgctattcaacatctgcgtccatctagaggtttgctatgtaataagtgacatgaattttcttgatgaagaaggaaaagcatatacagcattagaaggacaagggaaagaacaaaatttgagaccacaatatgaagtaattgaggggatgccaagaaccatagcatggatggtccaaagatccttagctcaagagcatggaatagagactcccaagtatctggctgatttgtttgattataaaaccaagagatttatagaagttggaataacaaaaggattggccgatgattacttttgg…
>3_CY018354_1990.25
atggatacttttattacaagaaacttccagactacaataatacaaaaggccaaaaacacaatggcagaatttagtgaagatcctgaattacaaccagcaatgctattcaacatctgcgtccatctagaggtttgctatgtaataagtgacatgaattttcttgacgaagaaggaaaatcatatacagcattagaaggacaaggaaaagaacaaaacttgagaccacaatatgaagtaattgagggaatgccaagaaccatagcatggatggtccaaagatccttagctcaagagcatggaatagagactccaaagtatctggctgatttgtttgattataaaaccaagagatttatagaagttggaataacaaaaggattggctgatgattacttttgg…
>3_CY018362_1996.83
atggatacttttattacaagaaacttccagactacaataatacaaaaggccaaaaacacaatggcagaatttagtgaagatcctgaattacaaccagcaatgctattcaacatctgcgtccatctagaggtttgctatgtaataagtgacatgaattttcttgacgaagaaggaaaagcatatacagcattagaaggacaagggaaagaacaaaacttgagaccacaatatgaagtaattgagggaatgccaagaaccatagcatggatggtccaaagatccttagctcaagagcatggaatagagactccaaagtatctggctgatttgtttgattataaaaccaagagatttatagaagttggaataacaaaaggattggctgatgattacttttgg…
>3_CY018370_2006.08
atggatacttttattacaagaaacttccagactacaataatacaaaaggccaaaaacacaatggcagaatttagtgaagatcctgaattacaaccagcaatgctattcaatatctgcgtccatctagaggtttgctatgtaataagtgacatgaattttcttgacgaagaaggaaaagcatatacagcattagaaggacaagggaaagaacaaaatttgagaccacaatatgaagtaattgagggaatgccaagaaccatagcatggatggtccagagatccttagctcaagagcatggaatagagactcccaagtatctggctgatttgtttgattataaaaccaaaagatttatagaagttggaataacaaaaggattggctgatgattacttttgg…
>3_CY018386_2006.25
atggatacttttattacaagaaacttccagactacaataatacaaaaggccaaaaacacaatggcagaatttagtgaagatcctgaattgcaaccagcaatgctattcaatatctgcgtccatctagaggtttgctatgtaataagtgacatgaattttcttgacgaagaaggaaaagcatatacagcattagaaggacaagggaaagaacaaaatttgagaccacaatatgaagtaattgagggaatgccaagaaccatagcatggatggtccagagatccttagctcaagagcatggaatagagactcccaagtatctggctgatttgtttgattataaaaccaaaagatttatagaagttggaataacaaaaggattggctgatgattacttttgg…
>3_CY018394_2004.33
atggatacctttattacaagaaacttccagactacaataatacaaaaggccaaaaacacaatggcagaatttagtgaagatcctgaattacaaccagcaatgctattcaacatctgcgtccatctagaggtttgctatgtaataagtgacatgaattttcttgatgaagaaggaaaagcatatacagcattagaaggacaagggaaagaacaaaatttgagaccacaatatgaagtaattgaggggatgccaagaaccatagcatggatggtccaaagatccttagctcaagagcatggaatagagactcccaagtatctggctgatttgtttgattataaaaccaagagatttatagaagttggaataacaaaaggattggccgatgattacttttgg…
>3_CY018402_1998.92
atggatacttttattacaagaaacttccagactacaataatacaaaaggccaaaaacacaatggcagaatttagtgaagatcctgaattacaaccagcaatgctattcaacatctgcgtccatctagaggtttgctatgtaataagtgacatgaattttcttgacgaagaaggaaaagcatatacagcattagaaggacaagggaaagaacaaaacttgagaccacaatatgaagtaattgagggaatgccaagaaccatagcatggatggtccaaagatccttagctcaagagcatggaatagagactccaaagtatctggctgatttgtttgattataaaaccaagagatttatagaagttggaataacaaaaggattggctgatgattacttttgg…
>3_CY018410_1998.92
atggatacttttattacaagaaacttccagactacaataatacaaaaggccaaaaacacaatggcagaatttagtgaagatcctgaattacaaccagcaatgctattcaacatctgcgtccatctagaggtttgctatgtaataagtgacatgaattttcttgacgaagaaggaaaagcatatacagcattagaaggacaagggaaagaacaaaacttgagaccacaatatgaagtaattgagggaatgccaagaaccatagcatggatggtccaaagatccttagctcaagagcatggaatagagactccaaagtatctggctgatttgtttgattataaaaccaagagatttatagaagttggaataacaaaaggattggctgatgattacttttgg…
>3_CY018418_2000.42
atggatacttttattacaagaaacttccagactacaataatacaaaaggccaaaaacacaatggcagaatttagtgaagatcctgaattacaaccagcaatgctattcaacatctgcgtccatctagaggtttgctatgtaataagtgacatgaattttcttgacgaagaaggaaaagcatatacagcattagaaggacaaggaaaagaacaaaacttgagaccacaatatgaagtaattgagggaatgccaagaaccatagcatggatggtccaaagatccttagctcaagagcatggaatagagactccaaagtatctggctgatttgtttgattataaaaccaagagatttatagaagttggaataacaaaaggattggctgatgattacttttgg…
>3_CY018434_1999.17
atggatacttttattacaagaaacttccagactacaataatacaaaaggccaaaaacacaatggcagaatttagtgaagatcctgaattacaaccagcaatgctattcaacatctgcgtccatctagaggtttgctatgtaataagtgacatgaattttcttgacgaagaaggaaaagcatatacagcattagaaggacaagggaaagaacaaaacttgagaccacaatatgaagtaattgagggaatgcccagaaccatagcatggatggtccaaagatccttagctcaagagcatggaatagagactccaaagtatctggctgatttgtttgattataaaaccaagagatttatagaagttggaataacaaaaggattggctgataattacttttgg…
>3_CY018442_2000.51
atggatacttttattacaagaaacttccagactacaataatacaaaaggccaaaaacacaatggcagaatttagtgaagatcctgaactacaaccagcaatgctattcaacatttgcgtccatctagaggtttgctatgtaataagtgacatgaattttcttgacgaagaaggaaaagcatatacagcattggaaggacaagggaaagaacaaaacttgagaccacaatatgaagtaattgagggaatgccaagaaccatagcatggatggtccaaagatccttagctcaagagcatggaatagagactccaaagtatctggctgatttgtttgattataaaaccaagaggtttatagaagttggaataacaaaaggattggctgatgattacttttgg…
>3_CY018450_2000.25
atggatacttttattacaagaaacttccagactacaataatacaaaaggccaaaaacacaatggcagaatttagtgaagatcctgaattacaaccagcaatgctattcaacatctgcgtccatctagaggtttgctatgtaataagtgacatgaattttcttgacgaagaaggaaaagcatatacagcattagaaggacaagggaaagaacaaaatttgagaccacaatatgaagtaattgagggaatgccaagaaccatagcatggatggtccaaagatccttagctcaagaacatggaatagagactcccaagtatctggctgatttgtttgattataaaaccaagagatttatagaagttggaataacaaaaggattggctgatgattacttttgg…
>3_CY018458_2003.25
atggatacttttattacaagaaacttccaaactacaataatacaaaaggccaaaaacacaatggcagaatttagtgaagatcctgaattacaaccagcaatgctattcaatatctgcgtccatctagaggtttgctatgtaataagtgacatgaattttcttgacgaagaaggaaaagcatatacagcattagaaggacaagggaaagaacaaaatttgagaccacaatatgaagtaattgagggaatgccaagaaccatagcatggatggtccaaagatccttagctcaagagcatggaatagagactcccaagtatctggctgatttgtttgattataaaaccaagagatttatagaagttggaataacaaaaggattggctgatgattacttttgg…
>3_CY018466_2004.51
atggatacttttattacaagaaacttccagactacaataatacaaaaggccaaaaacacaatggcagaatttagtgaagatcctgaattacaaccagcaatgctattcaatatctgcgtccatctagaggtttgctatgtaataagtgacatgaattttcttgacgaagaaggaaaagcatatacagcattagaaggacaagggaaagaacaaaatttgagaccacaatatgaagtaattgagggaatgccaagaaccatagcatggatggtccaaagatccttagctcaagagcatggaatagagactcccaagtatctggctgatttgtttgattataaaaccaagagatttatagaagttggaataacaaaaggattggctgatgattacttttgg…
>3_CY018474_2000.92
atggatacttttattacaagaaacttccagactacaataatacaaaaggccaaaaacacaatggcagaatttagtgaagatcctgaattacaaccagcaatgctattcaacatctgcgtccatctagaggtttgctatgtaataagtgacatgaattttcttgacgaagaaggaaaagcatatacagcattagaaggacaagggaaagaacaaaatttgagaccacaatatgaagtaattgagggaatgccaagaaccatagcatggatggtccaaagatccttagctcaagagcatggaatagagactcccaagtatctggctgatttgtttgattataaaaccaagagatttatagaagttggaataacaaaaggattggctgatgattatttttgg…
>3_CY018482_2000.42
atggatacttttattacaagaaacttccagactacaataatacaaaaggccaaaaacacaatggcagaatttagtgaagatcctgaattacaaccagcaatgctattcaacatctgcgtccatctagaggtttgctatgtaataagtgacatgaattttcttgacgaagaaggaaaagcatatacagcattagaaggacaagggaaagaacaaaatttgagaccacaatatgaggtaattgagggaatgccaagaaccatagcatggatggtccaaagatccttagctcaagaacatggaatagagactcccaagtatctggctgatttgtttgattataaaaccaagagatttatagaagttggaataacaaaaggattggctgatgattacttttgg…
>3_CY018490_2000.92
atggatacttttattacaagaaacttccagactacaataatacaaaaggccaaaaacacaatggcagaatttagtgaagatcctgaattacaaccagcaatgctattcaacatctgcgtccatctagaggtttgctatgtaataagtgacatgaattttcttgacgaagaaggaaaagcatatacagcattagaaggacaagggaaagaacaaaatttgagaccacaatatgaagtaattgagggaatgccaagaaccatagcatggatggtccaaagatccttagctcaagagcatggaatagagactcccaagtatctggctgatttgtttgattataaaaccaagagatttatagaagttggaataacaaaaggattggctgatgattacttttgg…
>3_CY018498_2000.58
atggatacttttatcacaagaaacttccagactacaataatacaaaaggccaaaaacacaatggcagaatttagtgaagatcctgaactacaaccagcaatgctattcaacatctgtgtccatctagaggtttgctatgtaataagtgacatgaatttccttgatgaagaaggaaaagcatatacagcattagaaggacaagggaaagaacaaaacttgagaccacaatatgaagtaattgagggaatgccaagaactatagcatggatggtccaaagatccttagctcaagagcatggaatagagactccaaagtatctggctgatttgtttgattataaaaccaagagatttatagaagtcggaataacaaaaggattggctgatgattacttttgg…
>3_CY018506_2000.83
atggatacttttatcacaagaaacttccagactacaataatacaaaaggccaaaaacacaatggcagaatttagtgaagatcctgaactacaaccagcaatgctattcaacatctgcgtccatctagaggtttgctatgtaataagtgacatgaatttccttgatgaagaaggaaaagcatatacagcattagaaggacaagggaaagaacaaaacttgagaccacaatatgaagtaattgagggaatgccaagaactatagcatggatggtccaaagatccttagctcaagagcatggaatagagactccaaagtatctggctgatttgtttgattataaaaccaagagatttatagaagtcggaataacaaaaggattggctgatgattacttttgg…
>3_CY018514_2004.92
atggatacctttattacaagaaacttccagactacaataatacaaaaggccaaaaacacaatggcagaatttagtgaagatcctgaattacaaccagcaatgctattcaacatctgcgtccatctagaggtttgctatgtaataagtgacatgaattttcttgatgaagaaggaaaagcatatacagcattagaaggacaagggaaagaacaaaatttgagaccacaatatgaagtaattgaggggatgccaagaaccatagcatggatggtccaaagatccttagctcaagagcatggaatagagactcccaagtatctggctgatttgtttgattataaaaccaagagatttatagaagttggaataacaaaaggattggccgatgattacttttgg…
>3_CY018522_2004.51
atggatacttttattacaagaaacttccagactacaataatacaaaaggccaaaaacacaatggcagaatttagtgaagatcctgaattacaaccagcaatgctattcaatatctgcgtccatctagaggtttgctatgtaataagtgacatgaattttcttgacgaagaaggaaaagcatatacagcattagaaggacaagggaaagaacaaaatttgagaccacaatatgaagtaattgagggaatgccaagaaccatagcatggatggtccaaagatccttagctcaagagcatggaatagagactcccaagtatctggctgatttgtttgattataaaaccaagagatttatagaagttggaataacaaaaggattggctgatgattacttttgg…
>3_CY018530_2005.5
atggatacttttattacaagaaacttccaaactacaataatacaaaaggccagaaacacaatggcagaatttagtgaagatcctgaattgcaaccagcaatgctattcaatatctgcgtccatctagaggtttgctatgtaataagtgacatgaattttcttgacgaagaaggaagagcatatacagcattagaaggacaagggaaagaacaaaatttgagaccacaatatgaagtaattgagggaatgccaagaaccatagcatggatggtccaaagatccttagctcaagagcatggaatagagactcccaagtatctggctgatttgtttgattataaaaccaagagatttatagaagttggaataacaaaaggattggctgatgattacttttgg…
>3_CY018538_1995.5
atggatacttttattacaagaaacttccagactacaataatacaaaaggccaaaaacacaatggcagaatttagtgaagatcctgaattacaaccagcaatgctattcaacatctgcgtccatctagaggtttgctatgtaataagtgacatgaattttcttgacgaagaaggaaaagcatatacagcattagaaggacaagggaaagaacaaaacttgagaccacaatatgaagtaattgagggaatgccaagaaccatagcatggatggtccaaagatccttagctcaagagcatggaatagagactccaaagtatctggctgatttgtttgattataaaaccaagagatttatagaagttggaataacaaaaggattggctgatgattacttttgg…
>3_CY018546_1998.5
atggatacttttattacaagaaacttccagactacaataatacaaaaggccaaaaacacaatggcagaatttagtgaagatcctgaattacaaccagcaatgctattcaacatctgcgtccatctagaggtttgctatgtaataagtgacatgaattttcttgacgaagaaggaaaagcatatacagcattagaaggacaagggaaagaacaaaatttgagaccacaatatgaagtaattgagggaatgccaagaaccatagcatggatggtccaaagatccttagctcaagagcatggaatagagactcccaagtatctggctgatttgtttgattataaaaccaagagatttatagaagttggaataacaaaaggattggctgatgattacttttgg…
>3_CY018554_1996.5
atggatacttttattacaagaaacttccagactacaataatacaaaaggccaaaaacacaatggcagaatttagtgaagatcctgaattacaaccagcaatactattcaacatctgcgtccatctggaggtctgctatgtgataagtgatatgaattttcttgatgaagaaggaaaaacatatacagcattagaaggacaaggaaaagaacaaaacttgagaccacaatatgaggtaattgagggaatgccaagaaacatagcatggatggttcaaagatccttagcccaagagcatggaatagagactccaagatatctggctgatttattcgattataaaaccaaaaggtttatagaagttggaataacaaaaggattggctgatgattacttttgg…
>3_CY018562_1997.5
[truncated: 5,015 more rows]
